# Supplementary material for: Characterization of a NDM-1- Encoding Plasmid pHFK418-NDM From a Clinical Proteus mirabilis Isolate Harboring Two Novel Transposons, Tn6624 and Tn6625
Source: Front Microbiol. 2019 Sep 4;10:2030. doi: 10.3389/fmicb.2019.02030 (PMC6737455; doi:10.3389/fmicb.2019.02030)
Supplement: Supplementary file 2 [file Data_Sheet_2.xlsx]

## Sheet: pPrY2001
Annotion of plasmid pPrY2001
Seq_id	#Locus_tag	start	stop	strand	Length	Type	Description		Classification	Group		Gene_name	Product
pPrY2001	KF295828	1	900	+	900	CDS		Backbone	Plasmid replication			repA	Replication initiation protein
pPrY2001	KF295828	903	1130	+	228	CDS		Backbone	Plasmid maintenance				Hypothetical protein
pPrY2001	KF295828	1135	1359	+	225	CDS		Backbone	Plasmid maintenance				Hypothetical protein
pPrY2001	KF295828	1248	1277	+	30	repeat_region		Backbone	Plasmid replication			iterons	RepA-binding sites; regulation of replication
pPrY2001	KF295828	1389	2225	+	837	CDS		Backbone	Plasmid maintenance			ter	DNA replication terminus site-binding protein
pPrY2001	KF295828	2225	2518	+	294	CDS		Backbone	Plasmid maintenance				Hypothetical protein
pPrY2001	KF295828	2515	2940	+	426	CDS		Backbone	Plasmid maintenance				Hypothetical protein
pPrY2001	KF295828	3695	4423	-	729	CDS		Backbone	Plasmid maintenance				Hypothetical protein
pPrY2001	KF295828	5165	5389	+	225	CDS		Backbone	Plasmid maintenance				Hypothetical protein
pPrY2001	KF295828	5548	6381	+	834	CDS		Backbone	Plasmid maintenance			hrpA	ATP-dependant RNA helicase HrpA
pPrY2001	KF295828	6396	7157	+	762	CDS		Backbone	Plasmid maintenance				Hypothetical protein
pPrY2001	KF295828	7509	8555	+	1047	CDS		Backbone	Plasmid maintenance				ParB-like family partition protein
pPrY2001	KF295828	8558	8902	+	345	CDS		Backbone	Plasmid maintenance			ssb	Single-stranded DNA-binding protein
pPrY2001	KF295828	8895	9317	+	423	CDS		Backbone	Plasmid maintenance				Hypothetical protein
pPrY2001	KF295828	9327	9719	+	393	CDS		Backbone	Plasmid maintenance				Hypothetical protein
pPrY2001	KF295828	9922	10170	+	249	misc_feature		Backbone	Plasmid maintenance				Truncated Type VI secretion system protein Hcp
pPrY2001	KF295828	10160	11086	-	927	mobile_element		Accessory module	The MDR region of pPrY2001	ISPrre4	ISPrre4	ISPrre4	Insertion sequence: ISPrre4
pPrY2001	KF295828	10160	10173	-	14	repeat_region		Accessory module	The MDR region of pPrY2001	ISPrre4	ISPrre4	IRR_ISPrre4	ISPrre4 inverted repeat right
pPrY2001	KF295828	10230	10631	-	402	CDS		Accessory module	The MDR region of pPrY2001	ISPrre4	ISPrre4	tnpA	ISPrre4 transposase
pPrY2001	KF295828	11073	11086	-	14	repeat_region		Accessory module	The MDR region of pPrY2001	ISPrre4	ISPrre4	IRL_ISPrre4	ISPrre4 inverted repeat left
pPrY2001	KF295828	11166	11203	+	38	repeat_region		Accessory module	The MDR region of pPrY2001	ΔTn1696	ΔTn1696	IRL_Tn1696	Tn1696 inverted repeat left
pPrY2001	KF295828	11199	14171	-	2973	CDS		Accessory module	The MDR region of pPrY2001	ΔTn1696	ΔTn1696	tnpA	Tn1696 transposase
pPrY2001	KF295828	14174	14731	-	558	CDS		Accessory module	The MDR region of pPrY2001	ΔTn1696	ΔTn1696	tnpR	Tn1696 resolvase
pPrY2001	KF295828	14752	14826	+	75	misc_recomb		Accessory module	The MDR region of pPrY2001	ΔTn1696	ΔTn1696	Δres	Truncated res site
pPrY2001	KF295828	14835	14859	+	25	repeat_region		Accessory module	The MDR region of pPrY2001	In46	In46	IRi_	Inverted repeat at the integrase end
pPrY2001	KF295828	15037	16050	-	1014	CDS		Accessory module	The MDR region of pPrY2001	In46	In46	intI1	Integrase/recombinase
pPrY2001	KF295828	16131	16193	+	63	misc_recomb		Accessory module	The MDR region of pPrY2001	In46	In46	attI1	AttI1 site
pPrY2001	KF295828	16281	16835	+	555	CDS		Accessory module	The MDR region of pPrY2001	In46	In46	aacA4	Aminoglycoside 6'-N-acetyltransferase AacA4
pPrY2001	KF295828	16830	16901	+	72	misc_recomb		Accessory module	The MDR region of pPrY2001	In46	In46	attC_aacA4cr	AttC for aacA4cr
pPrY2001	KF295828	17004	17351	+	348	CDS		Accessory module	The MDR region of pPrY2001	In46	In46	qacED1	Quaternary ammonium compound resistance protein
pPrY2001	KF295828	17345	18184	+	840	CDS		Accessory module	The MDR region of pPrY2001	In46	In46	sul1	Dihydropteroate synthase
pPrY2001	KF295828	18209	20362	-	2154	mobile_element		Accessory module	The MDR region of pPrY2001	ΔTn1548	ISCR1	ISCR1	Insertion sequence: ISCR1
pPrY2001	KF295828	18589	20130	+	1542	CDS		Accessory module	The MDR region of pPrY2001	ΔTn1548	ISCR1	tnpA	ISCR1 transposase
pPrY2001	KF295828	20344	20362	+	19	repeat_region		Accessory module	The MDR region of pPrY2001	ΔTn1548	ISCR1	oriIS	OriIS of ISCR1
pPrY2001	KF295828	20363	21259	+	897	mobile_element		Accessory module	The MDR region of pPrY2001	ΔTn1548	ΔISEc28	ΔISEc28	Insertion sequence: Truncated ISEc28
pPrY2001	KF295828	20367	21203	+	837	CDS		Accessory module	The MDR region of pPrY2001	ΔTn1548	ΔISEc28	ΔtnpA	Truncated ISEc28 transposase
pPrY2001	KF295828	21241	21259	+	19	repeat_region		Accessory module	The MDR region of pPrY2001	ΔTn1548	ΔISEc28	IRR_ISEc28	ISEc28 inverted repeat right
pPrY2001	KF295828	21529	22302	+	774	CDS		Accessory module	The MDR region of pPrY2001	ΔTn1548		armA	Ribosomal RNA methyltransferase
pPrY2001	KF295828	22912	24222	+	1311	mobile_element		Accessory module	The MDR region of pPrY2001	ΔTn1548	ISEc29	ISEc29	Insertion sequence: ISEc29
pPrY2001	KF295828	22912	22930	+	19	repeat_region		Accessory module	The MDR region of pPrY2001	ΔTn1548	ISEc29	IRL_ISEc29	ISEc29 inverted repeat left
pPrY2001	KF295828	23018	24188	+	1171	pseudo		Accessory module	The MDR region of pPrY2001	ΔTn1548	ISEc29	tnpD	ISEc29 transposase
pPrY2001	KF295828	24204	24222	+	19	repeat_region		Accessory module	The MDR region of pPrY2001	ΔTn1548	ISEc29	IRR_ISEc29	ISEc29 inverted repeat right
pPrY2001	KF295828	24587	26062	+	1476	CDS		Accessory module	The MDR region of pPrY2001	ΔTn1548		msr(E)	Macrolide efflux protein
pPrY2001	KF295828	26118	27002	+	885	CDS		Accessory module	The MDR region of pPrY2001	ΔTn1548		mph(E)	Macrolide 2'-phosphotransferase
pPrY2001	KF295828	27361	27903	-	543	CDS		Accessory module	The MDR region of pPrY2001	ΔTn1548		orf543	DNA-binding protein
pPrY2001	KF295828	27970	28623	-	654	misc_feature		Accessory module	The MDR region of pPrY2001	ΔTn1548		ΔrepAciN	Truncated Replication protein repAciN
pPrY2001	KF295828	28640	29595	+	956	mobile_element		Accessory module	The MDR region of pPrY2001	ΔIS903B	ΔIS903B	ΔIS903B	Insertion sequence: Truncated IS903B
pPrY2001	KF295828	28640	28657	+	18	repeat_region		Accessory module	The MDR region of pPrY2001	ΔIS903B	ΔIS903B	IRL_IS903B	IS903B inverted repeat left
pPrY2001	KF295828	28717	29595	+	879	CDS		Accessory module	The MDR region of pPrY2001	ΔIS903B	ΔIS903B	ΔtnpA	Truncated IS903B transposase
pPrY2001	KF295828	29596	30415	+	820	mobile_element		Accessory module	The MDR region of pPrY2001	IS15DI	IS15DI	IS15DI	Insertion sequence: IS15DI
pPrY2001	KF295828	29596	29609	+	14	repeat_region		Accessory module	The MDR region of pPrY2001	IS15DI	IS15DI	IRL_IS15DI	IS15DI inverted repeat left
pPrY2001	KF295828	29659	30363	+	705	CDS		Accessory module	The MDR region of pPrY2001	IS15DI	IS15DI	tnpA	IS15DI transposase
pPrY2001	KF295828	30402	30415	+	14	repeat_region		Accessory module	The MDR region of pPrY2001	IS15DI	IS15DI	IRR_IS15DI	IS15DI inverted repeat right
pPrY2001	KF295828	30502	30726	-	225	CDS		Accessory module	The MDR region of pPrY2001			orf225	Hypothetical protein
pPrY2001	KF295828	30878	31525	+	648	CDS		Accessory module	The MDR region of pPrY2001			orf648	Resolvase
pPrY2001	KF295828	32349	32633	+	285	CDS		Accessory module	The MDR region of pPrY2001			yihG	Acyltransferase family domain protein
pPrY2001	KF295828	32588	34043	+	1456	mobile_element		Accessory module	The MDR region of pPrY2001	ΔTn125	ISCR21	ISCR21	Insertion sequence: ISCR21
pPrY2001	KF295828	32588	32608	-	21	misc_recomb		Accessory module	The MDR region of pPrY2001	ΔTn125	ISCR21	oriIS	OriIS of ISCR21
pPrY2001	KF295828	32844	34043	-	1200	CDS		Accessory module	The MDR region of pPrY2001	ΔTn125	ISCR21	insE	ISCR21 transposase
pPrY2001	KF295828	34562	36202	-	1641	CDS		Accessory module	The MDR region of pPrY2001	ΔTn125		groEL	60 kDa chaperonin 2
pPrY2001	KF295828	36258	36548	-	291	CDS		Accessory module	The MDR region of pPrY2001	ΔTn125		groS	10 kDa chaperonin
pPrY2001	KF295828	36664	37071	+	408	CDS		Accessory module	The MDR region of pPrY2001	ΔTn125		cutA	Periplasmic divalent cation tolerance protein
pPrY2001	KF295828	37076	38107	+	1032	CDS		Accessory module	The MDR region of pPrY2001	ΔTn125		dsbD	DsbD protein
pPrY2001	KF295828	38118	38756	-	639	CDS		Accessory module	The MDR region of pPrY2001	ΔTn125		trpF	N-(5'-phosphoribosyl)anthranilate isomerase
pPrY2001	KF295828	38761	39126	-	366	CDS		Accessory module	The MDR region of pPrY2001	ΔTn125		bleMBL	Bleomycin resistance protein
pPrY2001	KF295828	39130	39942	-	813	CDS		Accessory module	The MDR region of pPrY2001	ΔTn125		blaNDM-1	Beta-lactamase NDM-1
pPrY2001	KF295828	40036	41122	-	1087	mobile_element		Accessory module	The MDR region of pPrY2001	ΔTn125	ISAba125	ISAba125	Insertion sequence: ISAba125
pPrY2001	KF295828	40036	40055	-	20	repeat_region		Accessory module	The MDR region of pPrY2001	ΔTn125	ISAba125	IRR_ISAba125	ISAba125 inverted repeat right
pPrY2001	KF295828	40043	41068	-	1026	CDS		Accessory module	The MDR region of pPrY2001	ΔTn125	ISAba125	tnpA	ISAba125 transposase
pPrY2001	KF295828	41103	41122	-	20	repeat_region		Accessory module	The MDR region of pPrY2001	ΔTn125	ISAba125	IRL_ISAba125	ISAba125 inverted repeat left
pPrY2001	KF295828	41220	41999	-	780	CDS		Accessory module	The MDR region of pPrY2001			aph(3')-Via	Aminoglycoside 3'-phosphotransferase
pPrY2001	KF295828	42044	43325	-	1282	mobile_element		Accessory module	The MDR region of pPrY2001	ISAba14	ISAba14	ISAba14	Insertion sequence: ISAba14
pPrY2001	KF295828	42044	42078	-	35	repeat_region		Accessory module	The MDR region of pPrY2001	ISAba14	ISAba14	IRR_ISAba14	ISAba14 inverted repeat right
pPrY2001	KF295828	42105	42983	-	879	CDS		Accessory module	The MDR region of pPrY2001	ISAba14	ISAba14	insF_ISAba14	ISAba14 transposase insF
pPrY2001	KF295828	42932	43249	-	318	CDS		Accessory module	The MDR region of pPrY2001	ISAba14	ISAba14	insE_ISAba14	ISAba14 transposase insE
pPrY2001	KF295828	43291	43325	-	35	repeat_region		Accessory module	The MDR region of pPrY2001	ISAba14	ISAba14	IRL_ISAba14	ISAba14 inverted repeat left
pPrY2001	KF295828	43300	43725	+	426	CDS		Accessory module	Others			orf426	Hypothetical protein
pPrY2001	KF295828	43844	44296	-	453	CDS		Accessory module	Others			orf453	Hypothetical protein
pPrY2001	KF295828	44307	45551	-	1245	CDS		Accessory module	Others			orf1245	Hypothetical protein
pPrY2001	KF295828	45577	46396	+	820	mobile_element		Accessory module	IS15DI	IS15DI	IS15DI	IS15DI	Insertion sequence: IS15DI
pPrY2001	KF295828	45577	45590	+	14	repeat_region		Accessory module	IS15DI	IS15DI	IS15DI	IRL_IS15DI	IS15DI inverted repeat left
pPrY2001	KF295828	45640	46344	+	705	CDS		Accessory module	IS15DI	IS15DI	IS15DI	tnpA	IS15DI transposase
pPrY2001	KF295828	46383	46396	+	14	repeat_region		Accessory module	IS15DI	IS15DI	IS15DI	IRR_IS15DI	IS15DI inverted repeat right
pPrY2001	KF295828	46378	47826	-	1449	CDS		Backbone	Plasmid maintenance				Type III restriction enzyme
pPrY2001	KF295828	48186	48722	-	537	CDS		Backbone	Plasmid maintenance				Hypothetical protein
pPrY2001	KF295828	48907	49050	+	144	CDS		Backbone	Plasmid maintenance				Hypothetical protein
pPrY2001	KF295828	49180	49407	-	228	CDS		Backbone	Plasmid maintenance			parG	Centromere-binding protein
pPrY2001	KF295828	49500	50123	-	624	CDS		Backbone	Plasmid maintenance			parF	Partitioning ATPases
pPrY2001	KF295828	50408	50653	+	246	CDS		Backbone	Plasmid maintenance	The mazEF toxin–antitoxin system		mazE	Antitoxin MazE
pPrY2001	KF295828	50653	50985	+	333	CDS		Backbone	Plasmid maintenance	The mazEF toxin–antitoxin system		mazF	Toxin MazF
pPrY2001	KF295828	51016	51396	+	381	CDS		Backbone	Plasmid maintenance				Hypothetical protein
pPrY2001	KF295828	51944	52402	-	459	CDS		Backbone	Plasmid maintenance				Hypothetical protein
pPrY2001	KF295828	53125	53334	-	210	CDS		Backbone	Plasmid maintenance				Hypothetical protein
pPrY2001	KF295828	53358	54311	+	954	CDS		Backbone	Plasmid maintenance				Recombinase
pPrY2001	KF295828	54325	55143	+	819	CDS		Backbone	Plasmid maintenance				Putative membrane protein
pPrY2001	KF295828	55164	56171	+	1008	pseudo		Backbone	Plasmid maintenance				Putative membrane protein
pPrY2001	KF295828	56161	56583	+	423	CDS		Backbone	Plasmid maintenance				Hypothetical protein
pPrY2001	KF295828	56664	57413	+	750	CDS		Backbone	Plasmid maintenance			sipV	Signal peptidase I
pPrY2001	KF295828	57400	57750	+	351	CDS		Backbone	Plasmid maintenance				Hypothetical protein
pPrY2001	KF295828	57737	58306	+	570	CDS		Backbone	Plasmid maintenance				lipase-like protein
pPrY2001	KF295828	58324	59259	+	936	CDS		Backbone	Plasmid maintenance				Restriction endonuclease
pPrY2001	KF295828	59349	60311	+	963	CDS		Backbone	Plasmid maintenance				Putative membrane protein
pPrY2001	KF295828	60370	60924	+	555	CDS		Backbone	Plasmid maintenance				Hypothetical protein
pPrY2001	KF295828	60978	62054	+	1077	CDS		Backbone	Plasmid maintenance				Hypothetical protein
pPrY2001	KF295828	62200	63726	-	1527	CDS		Backbone	Plasmid maintenance				Putative DNA helicase
pPrY2001	KF295828	63992	64933	+	942	CDS		Backbone	Plasmid maintenance				Hypothetical protein
pPrY2001	KF295828	64995	65354	-	360	CDS		Backbone	Conjugal transfer			tivF1	F-type type IV secretion, propilin/pilus component
pPrY2001	KF295828	65467	66273	-	807	CDS		Backbone	Conjugal transfer				DsbA-like thioredoxin domain-containing protein
pPrY2001	KF295828	66290	66931	-	642	CDS		Backbone	Conjugal transfer				Hypothetical protein
pPrY2001	KF295828	66944	68083	+	1140	misc_feature		Backbone	Conjugal transfer			rlx-5’	Disrupted Relaxase, 5' fragment
pPrY2001	KF295828	67854	70241	-	2388	mobile_element		Accessory module	ISPrre5	ISPrre5	ISPrre5	ISPrre5	Insertion sequence: ISPrre5
pPrY2001	KF295828	67854	67864	-	11	repeat_region		Accessory module	ISPrre5	ISPrre5	ISPrre5	IRR_ISPrre5	ISPrre5 inverted repeat right
pPrY2001	KF295828	68076	68861	-	786	CDS		Accessory module	ISPrre5	ISPrre5	ISPrre5	insF_ISPrre5	ISPrre5 transposase insF
pPrY2001	KF295828	68951	69250	-	300	CDS		Accessory module	ISPrre5	ISPrre5	ISPrre5	insE_ISPrre5	ISPrre5 transposase insE
pPrY2001	KF295828	70231	70241	-	11	repeat_region		Accessory module	ISPrre5	ISPrre5	ISPrre5	IRL_ISPrre5	ISPrre5 inverted repeat left
pPrY2001	KF295828	69328	70722	+	1395	misc_feature		Backbone	Conjugal transfer			rlx-3’	Disrupted Relaxase, 3' fragment
pPrY2001	KF295828	70719	72632	+	1914	CDS		Backbone	Conjugal transfer			tivF11-2	F-type type IV secretion, inner-membrane component of translocation channel
pPrY2001	KF295828	72633	72983	+	351	CDS		Backbone	Conjugal transfer				Hypothetical protein
pPrY2001	KF295828	72995	73654	+	660	CDS		Backbone	Conjugal transfer			cpl	Coupling protein
pPrY2001	KF295828	73737	74018	+	282	CDS		Backbone	Conjugal transfer				Hypothetical protein
pPrY2001	KF295828	74015	74806	+	792	CDS		Backbone	Conjugal transfer			dsbA	Protein-disulfide isomerase DsbA
pPrY2001	KF295828	74828	75112	+	285	CDS		Backbone	Conjugal transfer			tivF10	F-type type IV secretion, inner-membrane component of translocation channel
pPrY2001	KF295828	75112	75765	+	654	CDS		Backbone	Conjugal transfer			tivF11-1	F-type type IV secretion, inner-membrane component of translocation channel
pPrY2001	KF295828	75758	76759	+	1002	CDS		Backbone	Conjugal transfer			tivF12	F-type type IV secretion, outer-membrane component of translocation channel
pPrY2001	KF295828	76763	78055	+	1293	CDS		Backbone	Conjugal transfer			tivF13	F-type type IV secretion, outer-membrane component of translocation channel
pPrY2001	KF295828	78072	78584	+	513	CDS		Backbone	Conjugal transfer			tivF14	F-type type IV secretion, outer-membrane component of translocation channel
pPrY2001	KF295828	78715	79479	+	765	CDS		Backbone	Conjugal transfer			dsbC	Plasmid-related disulfide bond isomerase
pPrY2001	KF295828	79479	81965	+	2487	CDS		Backbone	Conjugal transfer			tivF15	F-type type IV secretion, ATPase
pPrY2001	KF295828	81949	82227	+	279	CDS		Backbone	Conjugal transfer				Hypothetical protein
pPrY2001	KF295828	82229	82744	+	516	CDS		Backbone	Conjugal transfer				Signal peptidase I
pPrY2001	KF295828	82738	83958	+	1221	CDS		Backbone	Conjugal transfer			tivF8	F-type type IV secretion, pilus extension and retraction protein
pPrY2001	KF295828	83958	85013	+	1056	CDS		Backbone	Conjugal transfer			tivF7	F-type type IV secretion, pilus extension and retraction protein
pPrY2001	KF295828	85067	85702	+	636	CDS		Backbone	Plasmid maintenance				Putative membrane protein
pPrY2001	KF295828	85767	86531	-	765	CDS		Backbone	Plasmid maintenance				Putative membrane protein
pPrY2001	KF295828	86713	87441	+	729	CDS		Backbone	Plasmid maintenance				Putative membrane protein
pPrY2001	KF295828	87572	88069	+	498	CDS		Backbone	Plasmid maintenance				Hypothetical protein
pPrY2001	KF295828	88147	89436	+	1290	CDS		Backbone	Plasmid maintenance				Recombination RecT-like protein
pPrY2001	KF295828	89485	90579	+	1095	CDS		Backbone	Plasmid maintenance				YqaJ-like viral recombinase domain protein
pPrY2001	KF295828	90617	90985	+	369	CDS		Backbone	Plasmid maintenance				Hypothetical protein
pPrY2001	KF295828	91039	92046	+	1008	CDS		Backbone	Plasmid maintenance			cobS	Cobaltochelatase CobS
pPrY2001	KF295828	92145	93332	+	1188	CDS		Backbone	Plasmid maintenance				Hypothetical protein
pPrY2001	KF295828	93397	95337	+	1941	CDS		Backbone	Plasmid maintenance				vWFA super family
pPrY2001	KF295828	95574	96605	+	1032	CDS		Backbone	Conjugal transfer			tivF2	F-type type IV secretion, pilus extension and retraction protein
pPrY2001	KF295828	96621	98030	+	1410	CDS		Backbone	Conjugal transfer			tivF4	F-type type IV secretion, pilus extension and retraction protein
pPrY2001	KF295828	98050	101283	+	3234	CDS		Backbone	Conjugal transfer			tivF3	F-type type IV secretion, mating pair stabilization protein
pPrY2001	KF295828	101342	101596	-	255	CDS		Backbone	Conjugal transfer				Hypothetical protein
pPrY2001	KF295828	101754	104525	+	2772	CDS		Backbone	Conjugal transfer			tivF6	F-type type IV secretion, mating pair stabilization protein
pPrY2001	KF295828	104559	105398	-	840	CDS		Backbone	Plasmid maintenance				Putative membrane protein
pPrY2001	KF295828	105398	105958	-	561	CDS		Backbone	Plasmid maintenance			flhC	Transcriptional activator FlhC
pPrY2001	KF295828	105955	106476	-	522	CDS		Backbone	Plasmid maintenance				Hypothetical protein
pPrY2001	KF295828	106499	107047	-	549	CDS		Backbone	Plasmid maintenance				Methyltransferase domain protein
pPrY2001	KF295828	107534	107992	+	459	CDS		Backbone	Plasmid maintenance				Hypothetical protein
pPrY2001	KF295828	108328	108747	-	420	CDS		Backbone	Plasmid maintenance				Hypothetical protein
pPrY2001	KF295828	109038	109883	+	846	CDS		Backbone	Plasmid maintenance				Methyltransferase domain protein
pPrY2001	KF295828	110180	111139	+	960	CDS		Backbone	Plasmid maintenance			groEL	Chaperonin GroEL
pPrY2001	KF295828	111144	111524	+	381	CDS		Backbone	Plasmid maintenance			stbB	Plasmid stability protein
pPrY2001	KF295828	111535	112026	+	492	CDS		Backbone	Plasmid maintenance				Hypothetical protein
pPrY2001	KF295828	112559	112687	-	129	CDS		Backbone	Plasmid maintenance				Hypothetical protein

## Sheet: p06-1619-1
Annotion of plasmid p06-1619-1
Seq_id	#Locus_tag	start	stop	strand	Length	Type	Description		Classification	Group	Gene_name	Product
p06-1619-1	KX832929	1	900	+	900	CDS		Backbone	Plasmid replication		repA	Replication initiation protein
p06-1619-1	KX832929	903	1130	+	228	CDS		Backbone	Plasmid maintenance			Hypothetical protein
p06-1619-1	KX832929	1135	1359	+	225	pseudo		Backbone	Plasmid maintenance			Hypothetical protein
p06-1619-1	KX832929	1248	1277	+	30	repeat_region		Backbone	Plasmid replication		iterons	RepA-binding sites; regulation of replication
p06-1619-1	KX832929	1392	1757	+	366	misc_feature		Backbone	Plasmid maintenance		ter	Truncated DNA replication terminus site-binding protein
p06-1619-1	KX832929	1830	2411	+	582	CDS		Backbone	Plasmid maintenance			Plasmid pRiA4b ORF-3-like protein
p06-1619-1	KX832929	2492	3085	+	594	CDS		Backbone	Plasmid maintenance		hin	DNA-invertase hin
p06-1619-1	KX832929	3107	4498	+	1392	CDS		Backbone	Plasmid maintenance			Hypothetical protein
p06-1619-1	KX832929	4684	4688	+	5	repeat_region		Accessory module	ΔTn5403		DR_Tn5403	Tn5403 direct repeat
p06-1619-1	KX832929	4689	4727	+	39	repeat_region		Accessory module	ΔTn5403		IRL_Tn5403	Tn5403 inverted repeat left
p06-1619-1	KX832929	4722	5018	-	297	misc_feature		Accessory module	ΔTn5403		ΔtnpA	Truncated Tn5403 transposase
p06-1619-1	KX832929	5205	6344	+	1140	CDS		Accessory module	Others		orf1140	Hypothetical protein
p06-1619-1	KX832929	6403	6708	+	306	misc_feature		Accessory module	ΔTn5403		ΔtnpR	Truncated Tn5403 resolvase
p06-1619-1	KX832929	6703	6741	+	39	repeat_region		Accessory module	ΔTn5403		IRR_Tn5403	Tn5403 inverted repeat right
p06-1619-1	KX832929	6742	6746	+	5	repeat_region		Accessory module	ΔTn5403		DR_Tn5403	Tn5403 direct repeat
p06-1619-1	KX832929	6807	7892	+	1086	CDS		Accessory module	The O antigen gene cluster		rfbB	DTDP-glucose 4, 6-dehydratase
p06-1619-1	KX832929	7892	8791	+	900	CDS		Accessory module	The O antigen gene cluster		rfbD	DTDP-4-dehydrorhamnose reductase
p06-1619-1	KX832929	8843	9721	+	879	CDS		Accessory module	The O antigen gene cluster		rfbA	Glucose-1-phosphate thymidylyltransferase
p06-1619-1	KX832929	9725	10252	+	528	CDS		Accessory module	The O antigen gene cluster		rfbC	DTDP-4-dehydrorhamnose 3, 5-epimerase
p06-1619-1	KX832929	10388	11356	+	969	CDS		Accessory module	The O antigen gene cluster		wfgD	UDP-Glc: alpha-D-GlcNAc-diphosphoundecaprenol beta-1, 3-glucosyltransferase WfgD
p06-1619-1	KX832929	11356	12096	+	741	CDS		Accessory module	The O antigen gene cluster		wbbL	Rhamnosyltransferase WbbL
p06-1619-1	KX832929	12112	13125	+	1014	CDS		Accessory module	The O antigen gene cluster			EpsG protein
p06-1619-1	KX832929	13241	14515	+	1275	CDS		Accessory module	The O antigen gene cluster		wbpA	UDP-N-acetyl-D-glucosamine 6-dehydrogenase
p06-1619-1	KX832929	14545	15576	+	1032	CDS		Accessory module	The O antigen gene cluster			UDP-glucose 4-epimerase
p06-1619-1	KX832929	15681	16421	+	741	CDS		Accessory module	Others			Hypothetical protein
p06-1619-1	KX832929	16433	17674	+	1242	CDS		Accessory module	Others			MviN-like protein
p06-1619-1	KX832929	17671	18567	+	897	CDS		Accessory module	Others			Hypothetical protein
p06-1619-1	KX832929	18606	18841	-	236	mobile_element		Accessory module	ΔIS5D	ΔIS5D	ΔIS5D-5’	Insertion sequence: Disrupted IS5D, 5' fragment
p06-1619-1	KX832929	18606	18620	-	15	repeat_region		Accessory module	ΔIS5D	ΔIS5D	IRR_IS5D	IS5D inverted repeat right
p06-1619-1	KX832929	18748	19800	-	1053	mobile_element		Accessory module	ΔIS5D	ΔIS5D	ΔIS5D-3’	Insertion sequence: Disrupted IS5D, 3' fragment
p06-1619-1	KX832929	18752	19732	-	981	CDS		Accessory module	ΔIS5D	ΔIS5D	tnpA	IS5D transposase
p06-1619-1	KX832929	19786	19800	-	15	repeat_region		Accessory module	ΔIS5D	ΔIS5D	IRL_IS5D	IS5D inverted repeat left
p06-1619-1	KX832929	19786	19983	+	198	CDS		Accessory module	Others		orf198	Hypothetical protein
p06-1619-1	KX832929	19983	22025	+	2043	CDS		Accessory module	Others		orf2043	DEAD-like helicases
p06-1619-1	KX832929	22029	23282	+	1254	CDS		Accessory module	Others		orf1254	Hypothetical protein
p06-1619-1	KX832929	23303	23488	+	186	misc_feature		Backbone	Plasmid maintenance		ΔumuC	Truncated Translesion error-prone DNA polymerase V subunit; DNA polymerase activity (pseudogene)
p06-1619-1	KX832929	23840	24886	+	1047	CDS		Backbone	Plasmid maintenance			ParB-like family partition protein
p06-1619-1	KX832929	24889	25233	+	345	CDS		Backbone	Plasmid maintenance		ssb	Single-stranded DNA-binding protein
p06-1619-1	KX832929	25226	25648	+	423	CDS		Backbone	Plasmid maintenance			Hypothetical protein
p06-1619-1	KX832929	25658	26050	+	393	CDS		Backbone	Plasmid maintenance			Hypothetical protein
p06-1619-1	KX832929	26087	27157	+	1071	CDS		Backbone	Plasmid maintenance			Hypothetical protein
p06-1619-1	KX832929	27325	27356	-	32	repeat_region		Backbone	Plasmid maintenance		parC	Centromere, binding sites for ParG
p06-1619-1	KX832929	27980	28207	-	228	CDS		Backbone	Plasmid maintenance		parG	Centromere-binding protein
p06-1619-1	KX832929	28298	28921	-	624	CDS		Backbone	Plasmid maintenance		parF	Partitioning ATPases
p06-1619-1	KX832929	29187	29432	+	246	CDS		Backbone	Plasmid maintenance	The mazEF toxin–antitoxin system	mazE	Antitoxin MazE
p06-1619-1	KX832929	29432	29764	+	333	CDS		Backbone	Plasmid maintenance	The mazEF toxin–antitoxin system	mazF	Toxin MazF
p06-1619-1	KX832929	29799	30179	+	381	CDS		Backbone	Plasmid maintenance			Hypothetical protein
p06-1619-1	KX832929	30774	31571	-	798	CDS		Backbone	Plasmid maintenance			Hypothetical protein
p06-1619-1	KX832929	31974	32927	+	954	CDS		Backbone	Plasmid maintenance			Recombinase
p06-1619-1	KX832929	32943	33758	+	816	CDS		Backbone	Plasmid maintenance			Hypothetical protein
p06-1619-1	KX832929	33779	34786	+	1008	pseudo		Backbone	Plasmid maintenance			Putative membrane protein
p06-1619-1	KX832929	34776	35198	+	423	CDS		Backbone	Plasmid maintenance			Hypothetical protein
p06-1619-1	KX832929	35279	36028	+	750	CDS		Backbone	Plasmid maintenance		sipV	Signal peptidase I
p06-1619-1	KX832929	36015	36365	+	351	CDS		Backbone	Plasmid maintenance			Hypothetical protein
p06-1619-1	KX832929	36352	36921	+	570	CDS		Backbone	Plasmid maintenance			Lipase-like protein
p06-1619-1	KX832929	36939	37874	+	936	CDS		Backbone	Plasmid maintenance			Restriction endonuclease
p06-1619-1	KX832929	37964	38926	+	963	CDS		Backbone	Plasmid maintenance			Putative membrane protein
p06-1619-1	KX832929	38985	39539	+	555	CDS		Backbone	Plasmid maintenance			Hypothetical protein
p06-1619-1	KX832929	39593	40669	+	1077	CDS		Backbone	Plasmid maintenance			Hypothetical protein
p06-1619-1	KX832929	40765	42300	-	1536	CDS		Backbone	Plasmid maintenance			Putative DNA helicase
p06-1619-1	KX832929	42608	43549	+	942	CDS		Backbone	Plasmid maintenance			Hypothetical protein
p06-1619-1	KX832929	43611	43970	-	360	CDS		Backbone	Conjugal transfer		tivF1	F-type type IV secretion, propilin/pilus component
p06-1619-1	KX832929	44083	44889	-	807	CDS		Backbone	Conjugal transfer			DsbA-like thioredoxin domain-containing protein
p06-1619-1	KX832929	44906	45547	-	642	CDS		Backbone	Conjugal transfer			Hypothetical protein
p06-1619-1	KX832929	45578	48079	+	2502	CDS		Backbone	Conjugal transfer		rlx	Relaxase
p06-1619-1	KX832929	48076	49989	+	1914	CDS		Backbone	Conjugal transfer		tivF11-2	F-type type IV secretion, inner-membrane component of translocation channel
p06-1619-1	KX832929	49990	50340	+	351	CDS		Backbone	Conjugal transfer			Hypothetical protein
p06-1619-1	KX832929	50352	51011	+	660	CDS		Backbone	Conjugal transfer		cpl	Coupling protein
p06-1619-1	KX832929	51094	51375	+	282	CDS		Backbone	Conjugal transfer			Hypothetical protein
p06-1619-1	KX832929	51372	52163	+	792	CDS		Backbone	Conjugal transfer		dsbA	Protein-disulfide isomerase DsbA
p06-1619-1	KX832929	52185	52469	+	285	CDS		Backbone	Conjugal transfer		tivF10	F-type type IV secretion, inner-membrane component of translocation channel
p06-1619-1	KX832929	52469	53122	+	654	CDS		Backbone	Conjugal transfer		tivF11-1	F-type type IV secretion, inner-membrane component of translocation channel
p06-1619-1	KX832929	53115	54116	+	1002	CDS		Backbone	Conjugal transfer		tivF12	F-type type IV secretion, outer-membrane component of translocation channel
p06-1619-1	KX832929	54120	55412	+	1293	CDS		Backbone	Conjugal transfer		tivF13	F-type type IV secretion, outer-membrane component of translocation channel
p06-1619-1	KX832929	55429	55941	+	513	CDS		Backbone	Conjugal transfer		tivF14	F-type type IV secretion, outer-membrane component of translocation channel
p06-1619-1	KX832929	56072	56836	+	765	CDS		Backbone	Conjugal transfer		dsbC	Plasmid-related disulfide bond isomerase
p06-1619-1	KX832929	56836	59322	+	2487	CDS		Backbone	Conjugal transfer		tivF15	F-type type IV secretion, ATPase
p06-1619-1	KX832929	59306	59584	+	279	CDS		Backbone	Conjugal transfer			Hypothetical protein
p06-1619-1	KX832929	59586	60101	+	516	CDS		Backbone	Conjugal transfer			Signal peptidase I
p06-1619-1	KX832929	60095	61315	+	1221	CDS		Backbone	Conjugal transfer		tivF8	F-type type IV secretion, pilus extension and retraction protein
p06-1619-1	KX832929	61315	62370	+	1056	CDS		Backbone	Conjugal transfer		tivF7	F-type type IV secretion, pilus extension and retraction protein
p06-1619-1	KX832929	62424	63059	+	636	CDS		Backbone	Plasmid maintenance			Putative membrane protein
p06-1619-1	KX832929	63124	63888	-	765	CDS		Backbone	Plasmid maintenance			Putative membrane protein
p06-1619-1	KX832929	64070	64798	+	729	CDS		Backbone	Plasmid maintenance			Putative membrane protein
p06-1619-1	KX832929	64929	65426	+	498	CDS		Backbone	Plasmid maintenance			Hypothetical protein
p06-1619-1	KX832929	65504	66793	+	1290	CDS		Backbone	Plasmid maintenance			Recombination RecT-like protein
p06-1619-1	KX832929	66842	67936	+	1095	CDS		Backbone	Plasmid maintenance			YqaJ-like viral recombinase domain protein
p06-1619-1	KX832929	67974	68342	+	369	CDS		Backbone	Plasmid maintenance			Hypothetical protein
p06-1619-1	KX832929	68396	69403	+	1008	CDS		Backbone	Plasmid maintenance		cobS	Cobaltochelatase CobS
p06-1619-1	KX832929	69502	70689	+	1188	CDS		Backbone	Plasmid maintenance			Hypothetical protein
p06-1619-1	KX832929	70754	72760	+	2007	pseudo		Backbone	Plasmid maintenance			Von Willebrand factor type A domain protein
p06-1619-1	KX832929	72997	74028	+	1032	CDS		Backbone	Conjugal transfer		tivF2	F-type type IV secretion, pilus extension and retraction protein
p06-1619-1	KX832929	74044	75453	+	1410	CDS		Backbone	Conjugal transfer		tivF4	F-type type IV secretion, pilus extension and retraction protein
p06-1619-1	KX832929	75473	78706	+	3234	CDS		Backbone	Conjugal transfer		tivF3	F-type type IV secretion, mating pair stabilization protein
p06-1619-1	KX832929	78765	79019	-	255	CDS		Backbone	Conjugal transfer			Hypothetical protein
p06-1619-1	KX832929	79177	81948	+	2772	CDS		Backbone	Conjugal transfer		tivF6	F-type type IV secretion, mating pair stabilization protein
p06-1619-1	KX832929	81983	82822	-	840	CDS		Backbone	Plasmid maintenance			Putative membrane protein
p06-1619-1	KX832929	82822	83382	-	561	CDS		Backbone	Plasmid maintenance		flhC	Transcriptional activator FlhC
p06-1619-1	KX832929	83379	83900	-	522	CDS		Backbone	Plasmid maintenance			Hypothetical protein
p06-1619-1	KX832929	83923	84471	-	549	CDS		Backbone	Plasmid maintenance			Methyltransferase domain protein
p06-1619-1	KX832929	84958	85416	+	459	CDS		Backbone	Plasmid maintenance			Hypothetical protein
p06-1619-1	KX832929	85752	86171	-	420	CDS		Backbone	Plasmid maintenance			Hypothetical protein
p06-1619-1	KX832929	86462	87307	+	846	CDS		Backbone	Plasmid maintenance			Methyltransferase domain protein
p06-1619-1	KX832929	87604	88563	+	960	CDS		Backbone	Plasmid maintenance		groEL	Chaperonin GroEL
p06-1619-1	KX832929	88568	88948	+	381	CDS		Backbone	Plasmid maintenance		stbB	Plasmid stability protein
p06-1619-1	KX832929	88959	89450	+	492	CDS		Backbone	Plasmid maintenance			Hypothetical protein
p06-1619-1	KX832929	90512	90658	+	147	CDS		Backbone	Plasmid maintenance			Hypothetical protein

## Sheet: pC131
Annotion of plasmid pC131
Seq_id	#Locus_tag	start	stop	strand	Length	Type	Description		Classification	Group	Gene_name	Product
pC131	KX774387	1	900	+	900	CDS		Backbone	Plasmid replication		repA	Replication initiation protein
pC131	KX774387	903	1132	+	230	pseudo		Backbone	Plasmid maintenance			Hypothetical protein
pC131	KX774387	1137	1359	+	223	pseudo		Backbone	Plasmid maintenance			Hypothetical protein
pC131	KX774387	1248	1277	+	30	repeat_region		Backbone	Plasmid replication		iterons	RepA-binding sites; regulation of replication
pC131	KX774387	1389	2224	+	836	pseudo		Backbone	Plasmid maintenance		ter	DNA replication terminus site-binding protein
pC131	KX774387	2423	3247	-	825	CDS		Accessory module	Others			Hypothetical protein
pC131	KX774387	3277	3561	-	285	CDS		Accessory module	Others			Hypothetical protein
pC131	KX774387	4109	4333	-	225	CDS		Accessory module	Others			Hypothetical protein
pC131	KX774387	4507	4968	-	462	CDS		Accessory module	Others			Prokaryotic glutathione synthetase
pC131	KX774387	5124	5132	-	9	repeat_region		Accessory module	IS10A	IS10A	DR_IS10A	IS10A direct repeat
pC131	KX774387	5133	6460	-	1328	mobile_element		Accessory module	IS10A	IS10A	IS10A	Insertion sequence: IS10A
pC131	KX774387	5133	5148	-	16	repeat_region		Accessory module	IS10A	IS10A	IRR_IS10A	IS10A inverted repeat right
pC131	KX774387	5146	6354	-	1209	CDS		Accessory module	IS10A	IS10A	tnpA	IS10A transposase
pC131	KX774387	6446	6460	-	15	repeat_region		Accessory module	IS10A	IS10A	IRL_IS10A	IS10A inverted repeat left
pC131	KX774387	6461	6469	-	9	repeat_region		Accessory module	IS10A	IS10A	DR_IS10A	IS10A direct repeat
pC131	KX774387	6393	6797	-	405	CDS		Accessory module	Others			Prokaryotic glutathione synthetase
pC131	KX774387	6839	8389	-	1551	CDS		Accessory module	Others			Glutamate-cysteine ligase
pC131	KX774387	8512	9351	-	840	CDS		Accessory module	Others			Alpha/beta hydrolases
pC131	KX774387	9431	10579	-	1149	CDS		Accessory module	Others			Class III alcohol dehydrogenases
pC131	KX774387	10768	11637	+	870	CDS		Accessory module	Others			LysR-type transcriptional regulators
pC131	KX774387	11640	11759	+	120	CDS		Accessory module	Others			Hypothetical protein
pC131	KX774387	11780	11941	-	162	CDS		Accessory module	Others			RNA-dependent DNA polymerase
pC131	KX774387	12020	16966	+	4947	mobile_element		Accessory module	The MDR region of pC131	Tn3	Tn3	Transposon: Tn3
pC131	KX774387	12020	12057	+	38	repeat_region		Accessory module	The MDR region of pC131	Tn3	IRL_Tn3	Tn3 inverted repeat left
pC131	KX774387	12053	15057	-	3005	pseudo		Accessory module	The MDR region of pC131	Tn3	tnpA	Tn3 transposase
pC131	KX774387	15100	15213	+	114	misc_recomb		Accessory module	The MDR region of pC131	Tn3	res	Resolution site
pC131	KX774387	15219	15776	+	558	CDS		Accessory module	The MDR region of pC131	Tn3	tnpR	Tn3 resolvase
pC131	KX774387	15959	16819	+	861	CDS		Accessory module	The MDR region of pC131	Tn3	blaTEM-1	Beta-lactamase TEM-1
pC131	KX774387	16929	16966	+	38	repeat_region		Accessory module	The MDR region of pC131	Tn3	IRR_Tn3	Tn3 inverted repeat right
pC131	KX774387	16967	17565	+	599	mobile_element		Accessory module	The MDR region of pC131	The ΔIS26-mph(A)-mrx-mphR(A)-IS6100 unit	ΔIS26	Insertion sequence: Truncated IS26
pC131	KX774387	16980	17513	+	534	misc_feature		Accessory module	The MDR region of pC131	The ΔIS26-mph(A)-mrx-mphR(A)-IS6100 unit	ΔtnpA	Truncated IS26 transposase
pC131	KX774387	17552	17565	+	14	repeat_region		Accessory module	The MDR region of pC131	The ΔIS26-mph(A)-mrx-mphR(A)-IS6100 unit	IRR_IS26	IS26 inverted repeat right
pC131	KX774387	17635	18540	+	906	CDS		Accessory module	The MDR region of pC131	The ΔIS26-mph(A)-mrx-mphR(A)-IS6100 unit	mph(A)	Macrolide phosphotransferase
pC131	KX774387	18537	19775	+	1239	CDS		Accessory module	The MDR region of pC131	The ΔIS26-mph(A)-mrx-mphR(A)-IS6100 unit	mrx	Positive regulator
pC131	KX774387	19775	20359	+	585	CDS		Accessory module	The MDR region of pC131	The ΔIS26-mph(A)-mrx-mphR(A)-IS6100 unit	mphR(A)	Negative regulator
pC131	KX774387	20447	20686	-	240	CDS		Accessory module	The MDR region of pC131	The ΔIS26-mph(A)-mrx-mphR(A)-IS6100 unit	orf240	Hypothetical protein
pC131	KX774387	20798	21677	-	880	mobile_element		Accessory module	The MDR region of pC131	The ΔIS26-mph(A)-mrx-mphR(A)-IS6100 unit	IS6100	Insertion sequence: IS6100
pC131	KX774387	20798	20811	-	14	repeat_region		Accessory module	The MDR region of pC131	The ΔIS26-mph(A)-mrx-mphR(A)-IS6100 unit	IRR_IS6100	IS6100 inverted repeat right
pC131	KX774387	20852	21616	-	765	CDS		Accessory module	The MDR region of pC131	The ΔIS26-mph(A)-mrx-mphR(A)-IS6100 unit	tnpA	IS6100 transposase
pC131	KX774387	21664	21677	-	14	repeat_region		Accessory module	The MDR region of pC131	The ΔIS26-mph(A)-mrx-mphR(A)-IS6100 unit	IRL_IS6100	IS6100 inverted repeat left
pC131	KX774387	21776	21800	-	25	repeat_region		Accessory module	The MDR region of pC131	The ΔIS26-mph(A)-mrx-mphR(A)-IS6100 unit	IRt	Inverted repeat terminal
pC131	KX774387	21843	22148	-	306	CDS		Accessory module	The MDR region of pC131	The chrA region	orf98	Transcriptional regulator, PadR family
pC131	KX774387	22159	23364	-	1206	CDS		Accessory module	The MDR region of pC131	The chrA region	chrA	Chromate transport protein ChrA
pC131	KX774387	23509	23525	-	17	repeat_region		Accessory module	The MDR region of pC131	The chrA region	ΔIRL_chrA-5’	Disrupted Inverted repeat terminal, 5' fragment
pC131	KX774387	23525	24851	+	1327	mobile_element		Accessory module	The MDR region of pC131	IS4321R	IS4321R	Insertion sequence: IS4321R
pC131	KX774387	23532	23542	+	11	repeat_region		Accessory module	The MDR region of pC131	IS4321R	IRL_IS4321R	IS4321R inverted repeat left
pC131	KX774387	23592	24596	+	1005	CDS		Accessory module	The MDR region of pC131	IS4321R	tnpA	IS4321R transposase
pC131	KX774387	24838	24848	+	11	repeat_region		Accessory module	The MDR region of pC131	IS4321R	IRR_IS4321R	IS4321R inverted repeat right
pC131	KX774387	24852	24873	-	22	repeat_region		Accessory module	The MDR region of pC131	The chrA region	ΔIRL_chrA-3’	Disrupted Inverted repeat terminal, 3' fragment
pC131	KX774387	24778	25146	-	369	misc_feature		Accessory module	The MDR region of pC131	3’-end of a complex class 1 integron	∆orf5	Hypothetical protein
pC131	KX774387	25178	25456	-	279	misc_feature		Accessory module	The MDR region of pC131	3’-end of a complex class 1 integron	∆sul1	Truncated Dihydropteroate synthase
pC131	KX774387	25290	25922	-	633	misc_feature		Accessory module	The MDR region of pC131	3’-end of a complex class 1 integron	∆qacEDl	Truncated quaternary ammonium compound resistance protein
pC131	KX774387	26820	27695	-	876	CDS		Accessory module	The MDR region of pC131	3’-end of a complex class 1 integron	blaCTX-M-131	CTX-M-131 extended-spectrum beta-lactamase
pC131	KX774387	27962	30115	+	2154	mobile_element		Accessory module	The MDR region of pC131	3’-end of a complex class 1 integron	ISCR1	Insertion sequence: ISCR1
pC131	KX774387	27962	27982	-	21	repeat_region		Accessory module	The MDR region of pC131	3’-end of a complex class 1 integron	oriIS_ISCR1	oriIS of ISCR1
pC131	KX774387	28194	29735	-	1542	CDS		Accessory module	The MDR region of pC131	3’-end of a complex class 1 integron	tnpA_ISCR1	ISCR1 transposase
pC131	KX774387	30140	30979	-	840	CDS		Accessory module	The MDR region of pC131	3’-end of a complex class 1 integron	sul1	Dihydropteroate synthase
pC131	KX774387	30973	31320	-	348	CDS		Accessory module	The MDR region of pC131	3’-end of a complex class 1 integron	qacED1	Quaternary ammonium compound resistance protein
pC131	KX774387	31423	31482	-	60	misc_recomb		Accessory module	The MDR region of pC131	In2-4	attC_aadA1y	AttC site for aadA1y
pC131	KX774387	31484	32272	-	789	CDS		Accessory module	The MDR region of pC131	In2-4	aadA1y	Aminoglycoside adenyltransferase
pC131	KX774387	32276	32335	-	60	misc_recomb		Accessory module	The MDR region of pC131	In2-4	attC_sat2	AttC site for sat2
pC131	KX774387	32330	32854	-	525	CDS		Accessory module	The MDR region of pC131	In2-4	sat2	Streptothricin acetyltransferase
pC131	KX774387	32860	32954	-	95	misc_recomb		Accessory module	The MDR region of pC131	In2-4	attC_dfrA1	AttC site for dfrA1
pC131	KX774387	32949	33422	-	474	CDS		Accessory module	The MDR region of pC131	In2-4	dfrA1	Dihydrofolate reductase
pC131	KX774387	33436	33498	+	63	misc_recomb		Accessory module	The MDR region of pC131	In2-4	attI2	AttI2 site
pC131	KX774387	33754	34731	+	978	pseudo		Accessory module	The MDR region of pC131	In2-4	intI2	Integrase/recombinase
pC131	KX774387	35640	35667	-	28	repeat_region		Accessory module	The MDR region of pC131	ΔTn7	IRL_Tn7	Tn7 inverted repeat left
pC131	KX774387	35604	36599	-	996	CDS		Accessory module	Others		orf996	Sodium-independent anion transporter
pC131	KX774387	36896	37321	-	426	CDS		Accessory module	The ars locus	The ars locus	arsC	Arsenate reductase (glutaredoxin)
pC131	KX774387	37332	38390	-	1059	CDS		Accessory module	The ars locus	The ars locus	arsB	Arsenical pump membrane protein
pC131	KX774387	38676	40428	-	1753	pseudo		Accessory module	The ars locus	The ars locus	arsA	Arsenic ABC transporter ATPase
pC131	KX774387	40442	40807	-	366	CDS		Accessory module	The ars locus	The ars locus	arsD	Arsenic resistance operon repressor ArsD
pC131	KX774387	40856	41191	-	336	CDS		Accessory module	The ars locus	The ars locus	arsR	Transcriptional regulator
pC131	KX774387	41540	41758	+	219	CDS		Backbone	Plasmid maintenance			Hypothetical protein
pC131	KX774387	42058	42474	+	417	misc_feature		Backbone	Plasmid maintenance		ΔumuD	Truncated Translesion error-prone DNA polymerase V subunit; RecA-activated auto-protease
pC131	KX774387	42571	43530	-	960	CDS		Backbone	Plasmid maintenance			Bacteriophage abortive infection AbiH
pC131	KX774387	43532	43867	-	336	CDS		Backbone	Plasmid maintenance			Hypothetical protein
pC131	KX774387	43879	44712	-	834	CDS		Backbone	Plasmid maintenance			Hypothetical protein
pC131	KX774387	45197	46156	+	960	CDS		Backbone	Plasmid maintenance			Hypothetical protein
pC131	KX774387	46583	47734	+	1152	misc_feature		Backbone	Plasmid maintenance		ΔumuC	Truncated Translesion error-prone DNA polymerase V subunit; DNA polymerase activity (pseudogene)
pC131	KX774387	48085	49131	+	1047	CDS		Backbone	Plasmid maintenance			ParB-like family partition protein
pC131	KX774387	49134	49478	+	345	CDS		Backbone	Plasmid maintenance		ssb	Single-stranded DNA-binding protein
pC131	KX774387	49471	49893	+	423	CDS		Backbone	Plasmid maintenance			Hypothetical protein
pC131	KX774387	49902	50294	+	393	CDS		Backbone	Plasmid maintenance			Hypothetical protein
pC131	KX774387	50574	51053	+	480	CDS		Backbone	Plasmid maintenance			Type VI secretion system protein
pC131	KX774387	51062	51640	+	579	CDS		Backbone	Plasmid maintenance			Hypothetical protein
pC131	KX774387	51630	52208	+	579	CDS		Backbone	Plasmid maintenance			Hypothetical protein
pC131	KX774387	52215	52246	-	32	repeat_region		Backbone	Plasmid maintenance		parC	Centromere, binding sites for ParG
pC131	KX774387	52869	53096	-	228	CDS		Backbone	Plasmid maintenance		parG	Centromere-binding protein
pC131	KX774387	53213	53836	-	624	CDS		Backbone	Plasmid maintenance		parF	Partitioning ATPases
pC131	KX774387	54114	54359	+	246	CDS		Backbone	Plasmid maintenance	The mazEF toxin–antitoxin system	mazE	Antitoxin MazE
pC131	KX774387	54359	54691	+	333	CDS		Backbone	Plasmid maintenance	The mazEF toxin–antitoxin system	mazF	Toxin MazF
pC131	KX774387	55696	56493	-	798	CDS		Backbone	Plasmid maintenance			Hypothetical protein
pC131	KX774387	56769	56772	-	4	repeat_region		Accessory module	ISPrre9	ISPrre9	DR_ISPrre9	ISPrre9 direct repeat
pC131	KX774387	56773	58278	-	1506	mobile_element		Accessory module	ISPrre9	ISPrre9	ISPrre9	Insertion sequence: ISPrre9
pC131	KX774387	56773	56800	-	28	repeat_region		Accessory module	ISPrre9	ISPrre9	IRR_ISPrre9	ISPrre9 inverted repeat right
pC131	KX774387	56864	57658	-	795	CDS		Accessory module	ISPrre9	ISPrre9	tnpB	ISPrre9 transposase
pC131	KX774387	57715	58224	-	510	CDS		Accessory module	ISPrre9	ISPrre9	tnpA	ISPrre9 transposase
pC131	KX774387	58251	58278	-	28	repeat_region		Accessory module	ISPrre9	ISPrre9	IRL_ISPrre9	ISPrre9 inverted repeat left
pC131	KX774387	58279	58282	-	4	repeat_region		Accessory module	ISPrre9	ISPrre9	DR_ISPrre9	ISPrre9 direct repeat
pC131	KX774387	58496	59449	+	954	CDS		Backbone	Plasmid maintenance			Recombinase
pC131	KX774387	59463	60280	+	818	pseudo		Backbone	Plasmid maintenance			Putative membrane protein
pC131	KX774387	60301	61311	+	1011	pseudo		Backbone	Plasmid maintenance			Putative membrane protein
pC131	KX774387	61804	62553	+	750	CDS		Backbone	Plasmid maintenance		sipV	Signal peptidase I
pC131	KX774387	62540	62890	+	351	CDS		Backbone	Plasmid maintenance			Hypothetical protein
pC131	KX774387	62877	63446	+	570	CDS		Backbone	Plasmid maintenance			lipase-like protein
pC131	KX774387	63464	64399	+	936	CDS		Backbone	Plasmid maintenance			Restriction endonuclease
pC131	KX774387	64489	65450	+	962	pseudo		Backbone	Plasmid maintenance			Putative membrane protein
pC131	KX774387	65509	66063	+	555	CDS		Backbone	Plasmid maintenance			Hypothetical protein
pC131	KX774387	66117	67193	+	1077	CDS		Backbone	Plasmid maintenance			Hypothetical protein
pC131	KX774387	67289	68824	-	1536	CDS		Backbone	Plasmid maintenance			DNA-dependent helicase II
pC131	KX774387	69132	70073	+	942	CDS		Backbone	Plasmid maintenance			Hypothetical protein
pC131	KX774387	70135	70494	-	360	CDS		Backbone	Conjugal transfer		tivF1	F-type type IV secretion, propilin/pilus component
pC131	KX774387	70607	71413	-	807	CDS		Backbone	Conjugal transfer			DsbA-like thioredoxin domain-containing protein
pC131	KX774387	71430	72071	-	642	CDS		Backbone	Conjugal transfer			Hypothetical protein
pC131	KX774387	72102	74603	+	2502	CDS		Backbone	Conjugal transfer		rlx	Relaxase
pC131	KX774387	74600	76513	+	1914	CDS		Backbone	Conjugal transfer		tivF11-2	F-type type IV secretion, inner-membrane component of translocation channel
pC131	KX774387	76514	76865	+	352	pseudo		Backbone	Conjugal transfer			Hypothetical protein
pC131	KX774387	76877	77536	+	660	CDS		Backbone	Conjugal transfer		cpl	Coupling protein
pC131	KX774387	77618	77899	+	282	CDS		Backbone	Conjugal transfer			Hypothetical protein
pC131	KX774387	77896	78687	+	792	CDS		Backbone	Conjugal transfer		dsbA	Protein-disulfide isomerase DsbA
pC131	KX774387	78709	78993	+	285	CDS		Backbone	Conjugal transfer		tivF10	F-type type IV secretion, inner-membrane component of translocation channel
pC131	KX774387	78993	79646	+	654	CDS		Backbone	Conjugal transfer		tivF11-1	F-type type IV secretion, inner-membrane component of translocation channel
pC131	KX774387	79639	80640	+	1002	CDS		Backbone	Conjugal transfer		tivF12	F-type type IV secretion, outer-membrane component of translocation channel
pC131	KX774387	80644	81936	+	1293	CDS		Backbone	Conjugal transfer		tivF13	F-type type IV secretion, outer-membrane component of translocation channel
pC131	KX774387	81953	82465	+	513	CDS		Backbone	Conjugal transfer		tivF14	F-type type IV secretion, outer-membrane component of translocation channel
pC131	KX774387	82597	83361	+	765	CDS		Backbone	Conjugal transfer		dsbC	Plasmid-related disulfide bond isomerase
pC131	KX774387	83361	85847	+	2487	CDS		Backbone	Conjugal transfer		tivF15	F-type type IV secretion, ATPase
pC131	KX774387	85831	86109	+	279	CDS		Backbone	Conjugal transfer			Hypothetical protein
pC131	KX774387	86111	86626	+	516	CDS		Backbone	Conjugal transfer			Signal peptidase I
pC131	KX774387	86620	87840	+	1221	CDS		Backbone	Conjugal transfer		tivF8	F-type type IV secretion, pilus extension and retraction protein
pC131	KX774387	87840	88895	+	1056	CDS		Backbone	Conjugal transfer		tivF7	F-type type IV secretion, pilus extension and retraction protein
pC131	KX774387	89251	90054	+	804	CDS		Accessory module	Others		lnu(G)	lincosamide nucleotidyltransferase Lnu(G)
pC131	KX774387	90202	90836	+	635	pseudo		Backbone	Plasmid maintenance			Putative membrane protein
pC131	KX774387	90901	91665	-	765	CDS		Backbone	Plasmid maintenance			Putative membrane protein
pC131	KX774387	91847	92575	+	729	CDS		Backbone	Plasmid maintenance			Putative membrane protein
pC131	KX774387	92706	93203	+	498	CDS		Backbone	Plasmid maintenance			Hypothetical protein
pC131	KX774387	93281	94570	+	1290	CDS		Backbone	Plasmid maintenance			Recombination RecT-like protein
pC131	KX774387	94619	95713	+	1095	CDS		Backbone	Plasmid maintenance			YqaJ-like viral recombinase domain protein
pC131	KX774387	95751	96119	+	369	CDS		Backbone	Plasmid maintenance			Hypothetical protein
pC131	KX774387	96173	97180	+	1008	CDS		Backbone	Plasmid maintenance		cobS	Cobaltochelatase CobS
pC131	KX774387	97279	98466	+	1188	CDS		Backbone	Plasmid maintenance			Hypothetical protein
pC131	KX774387	98531	100536	+	2006	pseudo		Backbone	Plasmid maintenance			Hypothetical protein
pC131	KX774387	100774	101806	+	1033	pseudo		Backbone	Conjugal transfer		tivF2	F-type type IV secretion, pilus extension and retraction protein
pC131	KX774387	101822	103231	+	1410	CDS		Backbone	Conjugal transfer		tivF4	F-type type IV secretion, pilus extension and retraction protein
pC131	KX774387	103251	106484	+	3234	CDS		Backbone	Conjugal transfer		tivF3	F-type type IV secretion, mating pair stabilization protein
pC131	KX774387	106543	106797	-	255	CDS		Backbone	Conjugal transfer			Hypothetical protein
pC131	KX774387	106956	109727	+	2772	CDS		Backbone	Conjugal transfer		tivF6	F-type type IV secretion, mating pair stabilization protein
pC131	KX774387	109761	110601	-	841	pseudo		Backbone	Plasmid maintenance			Putative membrane protein
pC131	KX774387	110601	111161	-	561	CDS		Backbone	Plasmid maintenance		flhC	Transcriptional activator FlhC
pC131	KX774387	111158	111679	-	522	CDS		Backbone	Plasmid maintenance			Hypothetical protein
pC131	KX774387	111702	112250	-	549	CDS		Backbone	Plasmid maintenance			Methyltransferase domain protein
pC131	KX774387	112737	113195	+	459	CDS		Backbone	Plasmid maintenance			Hypothetical protein
pC131	KX774387	113530	113949	-	420	CDS		Backbone	Plasmid maintenance			Hypothetical protein
pC131	KX774387	114240	115086	+	847	pseudo		Backbone	Plasmid maintenance			Methyltransferase domain protein
pC131	KX774387	115383	116342	+	960	CDS		Backbone	Plasmid maintenance		groEL	Chaperonin GroEL
pC131	KX774387	116347	116727	+	381	CDS		Backbone	Plasmid maintenance		stbB	Plasmid stability protein
pC131	KX774387	116738	117229	+	492	CDS		Backbone	Plasmid maintenance			Hypothetical protein
pC131	KX774387	117764	117892	-	129	CDS		Backbone	Plasmid maintenance			Hypothetical protein

## Sheet: pHFK418-NDM
Annotion of plasmid pHFK418-NDM
Seq_id	#Locus_tag	start	stop	strand	Length	Type	Description		Classification	Group				Gene_name	Product
pHFK418-NDM	MH491967	1	900	+	900	CDS		Backbone	Plasmid replication					repA	Replication initiation protein
pHFK418-NDM	MH491967	903	1130	+	228	CDS		Backbone	Plasmid maintenance						Hypothetical protein
pHFK418-NDM	MH491967	1236	1265	+	30	repeat_region		Backbone	Plasmid replication					iterons	RepA-binding sites; regulation of replication
pHFK418-NDM	MH491967	1377	2213	+	837	CDS		Backbone	Plasmid maintenance					ter	DNA replication terminus site-binding protein
pHFK418-NDM	MH491967	2213	2506	+	294	CDS		Backbone	Plasmid maintenance						Hypothetical protein
pHFK418-NDM	MH491967	2503	2928	+	426	CDS		Backbone	Plasmid maintenance						Hypothetical protein
pHFK418-NDM	MH491967	3171	3173		3	repeat_region		Accessory module	The MDR region of pHFK418-NDM	Tn6625	Tn6625	Tn6625	Tn6625	DR_Tn6625	Tn6625 direct repeat
pHFK418-NDM	MH491967	3173	51240		48068	mobile_element		Accessory module	The MDR region of pHFK418-NDM	Tn6625	Tn6625	Tn6625	Tn6625	Tn6625	Transposon: Tn6625
pHFK418-NDM	MH491967	3173	3210	+	38	repeat_region		Accessory module	The MDR region of pHFK418-NDM	Tn6625	ΔTn1696			IRL_Tn1696	Tn1696 inverted repeat left
pHFK418-NDM	MH491967	3206	4966	-	1761	misc_feature		Accessory module	The MDR region of pHFK418-NDM	Tn6625	ΔTn1696			ΔtnpA-5’	Disrupted Tn1696 transposase, 5' fragment
pHFK418-NDM	MH491967	4967	9705	+	4739	mobile_element		Accessory module	The MDR region of pHFK418-NDM	Tn6625	Tn6260			Tn6260	Transposon: Tn6260
pHFK418-NDM	MH491967	5102	6187	+	1086	CDS		Accessory module	The MDR region of pHFK418-NDM	Tn6625	Tn6260			tnpA	Tn6260 transposase TnpA
pHFK418-NDM	MH491967	6184	8082	+	1899	CDS		Accessory module	The MDR region of pHFK418-NDM	Tn6625	Tn6260			tnpB	Tn6260 transposase TnpB
pHFK418-NDM	MH491967	8083	8460	+	378	CDS		Accessory module	The MDR region of pHFK418-NDM	Tn6625	Tn6260			tnpC	Tn6260 transposase TnpC
pHFK418-NDM	MH491967	8779	9582	+	804	CDS		Accessory module	The MDR region of pHFK418-NDM	Tn6625	Tn6260			lnu(G)	lincosamide nucleotidyltransferase
pHFK418-NDM	MH491967	9710	10923	-	1214	misc_feature		Accessory module	The MDR region of pHFK418-NDM	Tn6625	ΔTn1696			ΔtnpA-3’	Disrupted Tn1696 transposase, 3' fragment
pHFK418-NDM	MH491967	10926	11483	-	558	CDS		Accessory module	The MDR region of pHFK418-NDM	Tn6625	ΔTn1696			tnpR	Tn1696 resolvase
pHFK418-NDM	MH491967	11498	11572	-	75	misc_recomb		Accessory module	The MDR region of pHFK418-NDM	Tn6625	ΔTn1696			Δres	Truncated res site
pHFK418-NDM	MH491967	11587	11611	+	25	repeat_region		Accessory module	The MDR region of pHFK418-NDM	Tn6625	In251			IRi_In251	In251 inverted repeat at the integrase end
pHFK418-NDM	MH491967	11789	12802	-	1014	CDS		Accessory module	The MDR region of pHFK418-NDM	Tn6625	In251			intI1	Integrase/recombinase
pHFK418-NDM	MH491967	12883	12945	+	63	misc_recomb		Accessory module	The MDR region of pHFK418-NDM	Tn6625	In251			attI1	AttI1 site
pHFK418-NDM	MH491967	12948	13481	+	534	CDS		Accessory module	The MDR region of pHFK418-NDM	Tn6625	In251			aadB	Aminoglycoside 2’-adenyltransferase
pHFK418-NDM	MH491967	13476	13535	+	60	misc_recomb		Accessory module	The MDR region of pHFK418-NDM	Tn6625	In251			attC_aadB	AttC for aadB
pHFK418-NDM	MH491967	13562	14194	+	633	CDS		Accessory module	The MDR region of pHFK418-NDM	Tn6625	In251			catB5	Chloramphenicol acetyltransferase
pHFK418-NDM	MH491967	14189	14248	+	60	misc_recomb		Accessory module	The MDR region of pHFK418-NDM	Tn6625	In251			attC_catB3	AttC for catB3
pHFK418-NDM	MH491967	14263	15063	+	801	CDS		Accessory module	The MDR region of pHFK418-NDM	Tn6625	In251			blaOXA-10	Class D beta-lactamase
pHFK418-NDM	MH491967	15058	15063	+	6	misc_recomb		Accessory module	The MDR region of pHFK418-NDM	Tn6625	In251			ΔattC_blaOXA-10	Truncated attC for blaOXA-10
pHFK418-NDM	MH491967	15074	15865	+	792	CDS		Accessory module	The MDR region of pHFK418-NDM	Tn6625	In251			aadA1	Streptomycin adenylyltransferase
pHFK418-NDM	MH491967	15873	15878	+	6	misc_recomb		Accessory module	The MDR region of pHFK418-NDM	Tn6625	In251			ΔattC_aadA1	Truncated attC for aadA1
pHFK418-NDM	MH491967	15906	16379	+	474	CDS		Accessory module	The MDR region of pHFK418-NDM	Tn6625	In251			dfrA1	Dihydrofolate reductase
pHFK418-NDM	MH491967	16374	16379	+	6	misc_recomb		Accessory module	The MDR region of pHFK418-NDM	Tn6625	In251			ΔattC_dfrA1	Truncated attC for dfrA1
pHFK418-NDM	MH491967	16411	16965	+	555	CDS		Accessory module	The MDR region of pHFK418-NDM	Tn6625	In251			aacA4-12	Aminoglycoside 6'-N-acetyltransferase AacA4-12
pHFK418-NDM	MH491967	16960	17031	+	72	misc_recomb		Accessory module	The MDR region of pHFK418-NDM	Tn6625	In251			attC_aacA4-12	AttC for aacA4-12
pHFK418-NDM	MH491967	17134	17481	+	348	CDS		Accessory module	The MDR region of pHFK418-NDM	Tn6625	In251			qacED1	Quaternary ammonium compound resistance protein
pHFK418-NDM	MH491967	17475	18314	+	840	CDS		Accessory module	The MDR region of pHFK418-NDM	Tn6625	In251			sul1	Dihydropteroate synthase
pHFK418-NDM	MH491967	18339	20492	-	2154	mobile_element		Accessory module	The MDR region of pHFK418-NDM	Tn6625	ISCR1		ISCR1	ISCR1	Insertion sequence: ISCR1
pHFK418-NDM	MH491967	18719	20260	+	1542	CDS		Accessory module	The MDR region of pHFK418-NDM	Tn6625	ISCR1		ISCR1	tnpA	ISCR1 transposase
pHFK418-NDM	MH491967	20472	20492	+	21	repeat_region		Accessory module	The MDR region of pHFK418-NDM	Tn6625	ISCR1		ISCR1	oriIS	OriIS of ISCR1
pHFK418-NDM	MH491967	20505	20999	+	495	misc_feature		Accessory module	The MDR region of pHFK418-NDM	Tn6625	ΔTn125			ΔdsbD	Truncated DsbD protein
pHFK418-NDM	MH491967	21010	21648	-	639	CDS		Accessory module	The MDR region of pHFK418-NDM	Tn6625	ΔTn125			trpF	N-(5'-phosphoribosyl)anthranilate isomerase
pHFK418-NDM	MH491967	21653	22018	-	366	CDS		Accessory module	The MDR region of pHFK418-NDM	Tn6625	ΔTn125			bleMBL	Bleomycin resistance protein
pHFK418-NDM	MH491967	22022	22834	-	813	CDS		Accessory module	The MDR region of pHFK418-NDM	Tn6625	ΔTn125			blaNDM-1	Beta-lactamase NDM-1
pHFK418-NDM	MH491967	22928	24014	-	1087	mobile_element		Accessory module	The MDR region of pHFK418-NDM	Tn6625	ΔTn125		ISAba125	ISAba125	Insertion sequence: ISAba125
pHFK418-NDM	MH491967	22928	22953	-	26	repeat_region		Accessory module	The MDR region of pHFK418-NDM	Tn6625	ΔTn125		ISAba125	IRR_ISAba125	ISAba125 inverted repeat right
pHFK418-NDM	MH491967	22935	23960	-	1026	CDS		Accessory module	The MDR region of pHFK418-NDM	Tn6625	ΔTn125		ISAba125	tnpA	ISAba125 transposase
pHFK418-NDM	MH491967	23989	24014	-	26	repeat_region		Accessory module	The MDR region of pHFK418-NDM	Tn6625	ΔTn125		ISAba125	IRL_ISAba125	ISAba125 inverted repeat left
pHFK418-NDM	MH491967	24112	24672	-	561	misc_feature		Accessory module	The MDR region of pHFK418-NDM	Tn6625				Δaph(3')-VI	Truncated APH(3')-VI family aminoglycoside O-phosphotransferase
pHFK418-NDM	MH491967	24684	24887	+	204	misc_feature		Accessory module	The MDR region of pHFK418-NDM	Tn6625	ΔTn2670	ΔTn21	In2	ΔqacED1	Truncated Quaternary ammonium compound resistance protein
pHFK418-NDM	MH491967	24881	25720	+	840	CDS		Accessory module	The MDR region of pHFK418-NDM	Tn6625	ΔTn2670	ΔTn21	In2	sul1	Dihydropteroate synthase
pHFK418-NDM	MH491967	25848	26348	+	501	CDS		Accessory module	The MDR region of pHFK418-NDM	Tn6625	ΔTn2670	ΔTn21	In2	orf5	Hypothetical protein
pHFK418-NDM	MH491967	26457	30542	-	4086	mobile_element		Accessory module	The MDR region of pHFK418-NDM	Tn6625	ΔTn2670	ΔTn21	In2	IS1326	Insertion sequence: IS1326
pHFK418-NDM	MH491967	26457	26482	-	26	repeat_region		Accessory module	The MDR region of pHFK418-NDM	Tn6625	ΔTn2670	ΔTn21	In2	IRR_IS1326	IS1326 inverted repeat right
pHFK418-NDM	MH491967	26524	27309	-	786	CDS		Accessory module	The MDR region of pHFK418-NDM	Tn6625	ΔTn2670	ΔTn21	In2	istB	IS1326 transposase IstB
pHFK418-NDM	MH491967	27296	28819	-	1524	CDS		Accessory module	The MDR region of pHFK418-NDM	Tn6625	ΔTn2670	ΔTn21	In2	istA	IS1326 transposase IstA
pHFK418-NDM	MH491967	30490	30491	+	2	repeat_region		Accessory module	The MDR region of pHFK418-NDM	Tn6625	ΔTn2670	ΔTn21	In2	DR_IS1353	IS1353 direct repeat
pHFK418-NDM	MH491967	28901	30514	+	1614	mobile_element		Accessory module	The MDR region of pHFK418-NDM	Tn6625	ΔTn2670	ΔTn21	In2	IS1353	Insertion sequence: IS1353
pHFK418-NDM	MH491967	28901	28924	+	24	repeat_region		Accessory module	The MDR region of pHFK418-NDM	Tn6625	ΔTn2670	ΔTn21	In2	IRL_IS1353	IS1353 inverted repeat left
pHFK418-NDM	MH491967	28972	30486	+	1515	CDS		Accessory module	The MDR region of pHFK418-NDM	Tn6625	ΔTn2670	ΔTn21	In2	yahA	IS1353 transposase
pHFK418-NDM	MH491967	30490	30514	+	25	repeat_region		Accessory module	The MDR region of pHFK418-NDM	Tn6625	ΔTn2670	ΔTn21	In2	IRR_IS1353	IS1326 inverted repeat right
pHFK418-NDM	MH491967	30515	30516	+	2	repeat_region		Accessory module	The MDR region of pHFK418-NDM	Tn6625	ΔTn2670	ΔTn21	In2	DR_IS1353	IS1353 direct repeat
pHFK418-NDM	MH491967	30517	30542	-	26	repeat_region		Accessory module	The MDR region of pHFK418-NDM	Tn6625	ΔTn2670	ΔTn21	In2	IRL_IS1326	IS1326 inverted repeat left
pHFK418-NDM	MH491967	30537	31397	-	861	CDS		Accessory module	The MDR region of pHFK418-NDM	Tn6625	ΔTn2670	ΔTn21	In2	ΔtniBD1	Truncated ATP-binding protein TniB
pHFK418-NDM	MH491967	31221	31706	-	486	misc_feature		Accessory module	The MDR region of pHFK418-NDM	Tn6625	ΔTn2670	ΔTn21	In2	ΔtniA	Disrupted DD(35)E transposase TniA, 5' fragment
pHFK418-NDM	MH491967	31828	31835	-	8	repeat_region		Accessory module	The MDR region of pHFK418-NDM	Tn6625	Tn6624		Tn6624	DR_Tn6624	Tn6624 direct repeat
pHFK418-NDM	MH491967	31836	44388	-	12553	mobile_element		Accessory module	The MDR region of pHFK418-NDM	Tn6625	Tn6624		Tn6624	Tn6624	Transposon: Tn6624
pHFK418-NDM	MH491967	31836	32655	-	820	mobile_element		Accessory module	The MDR region of pHFK418-NDM	Tn6625	Tn6624		IS26	IS26	Insertion sequence: IS26
pHFK418-NDM	MH491967	31836	31849	-	14	repeat_region		Accessory module	The MDR region of pHFK418-NDM	Tn6625	Tn6624		IS26	IRR_IS26	IS26 inverted repeat right
pHFK418-NDM	MH491967	31888	32592	-	705	CDS		Accessory module	The MDR region of pHFK418-NDM	Tn6625	Tn6624		IS26	tnpA	IS26 transposase
pHFK418-NDM	MH491967	32642	32655	-	14	repeat_region		Accessory module	The MDR region of pHFK418-NDM	Tn6625	Tn6624		IS26	IRL_IS26	IS26 inverted repeat left
pHFK418-NDM	MH491967	32673	32915	+	243	CDS		Accessory module	The MDR region of pHFK418-NDM	Tn6625	Tn6624			orf243	resolvase
pHFK418-NDM	MH491967	32903	35412	-	2510	mobile_element		Accessory module	The MDR region of pHFK418-NDM	Tn6625	Tn6624		ISPrre3	ISPrre3	Insertion sequence: ISPrre3
pHFK418-NDM	MH491967	32903	32932	-	30	repeat_region		Accessory module	The MDR region of pHFK418-NDM	Tn6625	Tn6624		ISPrre3	IRR_ISPrre3	ISPrre3 inverted repeat right
pHFK418-NDM	MH491967	32956	34575	-	1620	CDS		Accessory module	The MDR region of pHFK418-NDM	Tn6625	Tn6624		ISPrre3	tnpC	ISPrre3 transposase TnpC
pHFK418-NDM	MH491967	34644	35012	-	369	CDS		Accessory module	The MDR region of pHFK418-NDM	Tn6625	Tn6624		ISPrre3	tnpB	ISPrre3 transposase TnpB
pHFK418-NDM	MH491967	35012	35320	-	309	CDS		Accessory module	The MDR region of pHFK418-NDM	Tn6625	Tn6624		ISPrre3	tnpA	ISPrre3 transposase TnpA
pHFK418-NDM	MH491967	35383	35412	-	30	repeat_region		Accessory module	The MDR region of pHFK418-NDM	Tn6625	Tn6624		ISPrre3	IRL_ISPrre3	ISPrre3 inverted repeat left
pHFK418-NDM	MH491967	35629	36513	-	885	CDS		Accessory module	The MDR region of pHFK418-NDM	Tn6625	Tn6624	The Truncated IS26-mph(E)-msr(E)-IS26 unit		mph(E)	Macrolide 2'-phosphotransferase
pHFK418-NDM	MH491967	36569	38044	-	1476	CDS		Accessory module	The MDR region of pHFK418-NDM	Tn6625	Tn6624	The Truncated IS26-mph(E)-msr(E)-IS26 unit		msr(E)	Macrolide efflux protein
pHFK418-NDM	MH491967	38442	39261	-	820	mobile_element		Accessory module	The MDR region of pHFK418-NDM	Tn6625	Tn6624	The Truncated IS26-mph(E)-msr(E)-IS26 unit	IS26	IS26	Insertion sequence: IS26
pHFK418-NDM	MH491967	38442	38455	-	14	repeat_region		Accessory module	The MDR region of pHFK418-NDM	Tn6625	Tn6624	The Truncated IS26-mph(E)-msr(E)-IS26 unit	IS26	IRR_IS26	IS26 inverted repeat right
pHFK418-NDM	MH491967	38494	39198	-	705	CDS		Accessory module	The MDR region of pHFK418-NDM	Tn6625	Tn6624	The Truncated IS26-mph(E)-msr(E)-IS26 unit	IS26	tnpA	IS26 transposase
pHFK418-NDM	MH491967	39248	39261	-	14	repeat_region		Accessory module	The MDR region of pHFK418-NDM	Tn6625	Tn6624	The Truncated IS26-mph(E)-msr(E)-IS26 unit	IS26	IRL_IS26	IS26 inverted repeat left
pHFK418-NDM	MH491967	39440	39787	+	348	CDS		Accessory module	The MDR region of pHFK418-NDM	Tn6625	Tn6624			orf348	Hypothetical protein
pHFK418-NDM	MH491967	39814	41061	+	1248	CDS		Accessory module	The MDR region of pHFK418-NDM	Tn6625	Tn6624			orf1248	Transmembrane secretion effector
pHFK418-NDM	MH491967	41086	41970	+	885	CDS		Accessory module	The MDR region of pHFK418-NDM	Tn6625	Tn6624			orf885	Macrolide 2'-Phosphotransferase
pHFK418-NDM	MH491967	42096	42386	-	291	CDS		Accessory module	The MDR region of pHFK418-NDM	Tn6625	Tn6624			orf291	D-ala D-ala ligase N-terminus
pHFK418-NDM	MH491967	42387	43235	-	849	CDS		Accessory module	The MDR region of pHFK418-NDM	Tn6625	Tn6624			orf849	HTH-like domain
pHFK418-NDM	MH491967	43259	43549	-	291	CDS		Accessory module	The MDR region of pHFK418-NDM	Tn6625	Tn6624			orf291	Transposase and inactivated derivatives
pHFK418-NDM	MH491967	43569	44388	-	820	mobile_element		Accessory module	The MDR region of pHFK418-NDM	Tn6625	Tn6624		IS26	IS26	Insertion sequence: IS26
pHFK418-NDM	MH491967	43569	43582	-	14	repeat_region		Accessory module	The MDR region of pHFK418-NDM	Tn6625	Tn6624		IS26	IRR_IS26	IS26 inverted repeat right
pHFK418-NDM	MH491967	43621	44325	-	705	CDS		Accessory module	The MDR region of pHFK418-NDM	Tn6625	Tn6624		IS26	tnpA	IS26 transposase
pHFK418-NDM	MH491967	44375	44388	-	14	repeat_region		Accessory module	The MDR region of pHFK418-NDM	Tn6625	Tn6624		IS26	IRL_IS26	IS26 inverted repeat left
pHFK418-NDM	MH491967	44389	44396	-	8	repeat_region		Accessory module	The MDR region of pHFK418-NDM	Tn6625	Tn6624		Tn6624	DR_Tn6624	Tn6624 direct repeat
pHFK418-NDM	MH491967	44372	45685	-	1314	misc_feature		Accessory module	The MDR region of pHFK418-NDM	Tn6625	ΔTn2670	ΔTn21	In2	ΔtniA	Disrupted DD(35)E transposase TniA, 3' fragment
pHFK418-NDM	MH491967	45757	45781	+	25	repeat_region		Accessory module	The MDR region of pHFK418-NDM	Tn6625	ΔTn2670	ΔTn21	In2	IRt_In2	In2 inverted repeat at the tni end
pHFK418-NDM	MH491967	45715	46422	-	708	CDS		Accessory module	The MDR region of pHFK418-NDM	Tn6625	ΔTn2670	ΔTn21		urf2	Urf2 protein
pHFK418-NDM	MH491967	46419	46655	-	237	CDS		Accessory module	The MDR region of pHFK418-NDM	Tn6625	ΔTn2670	ΔTn21		merE	Mercuric resistance protein MerE
pHFK418-NDM	MH491967	46652	47014	-	363	CDS		Accessory module	The MDR region of pHFK418-NDM	Tn6625	ΔTn2670	ΔTn21		merD	Mercuric resistance protein MerD
pHFK418-NDM	MH491967	47032	48726	-	1695	CDS		Accessory module	The MDR region of pHFK418-NDM	Tn6625	ΔTn2670	ΔTn21		merA	Mercuric reductase MerA
pHFK418-NDM	MH491967	48778	49239	-	462	CDS		Accessory module	The MDR region of pHFK418-NDM	Tn6625	ΔTn2670	ΔTn21		merC	Mercuric transport protein MerC
pHFK418-NDM	MH491967	49236	49511	-	276	CDS		Accessory module	The MDR region of pHFK418-NDM	Tn6625	ΔTn2670	ΔTn21		merP	Mercuric transport protein periplasmic component MerP
pHFK418-NDM	MH491967	49525	49875	-	351	CDS		Accessory module	The MDR region of pHFK418-NDM	Tn6625	ΔTn2670	ΔTn21		merT	Mercuric transport protein MerT
pHFK418-NDM	MH491967	49947	50381	+	435	CDS		Accessory module	The MDR region of pHFK418-NDM	Tn6625	ΔTn2670	ΔTn21		merR	Mercuric regulatory protein MerR
pHFK418-NDM	MH491967	50377	50414	+	38	repeat_region		Accessory module	The MDR region of pHFK418-NDM	Tn6625	ΔTn2670	ΔTn21		IRR_Tn21	Tn21 inverted repeat right
pHFK418-NDM	MH491967	50473	51240	-	768	mobile_element		Accessory module	The MDR region of pHFK418-NDM	Tn6625	ΔTn2670	Tn9-like	IS1R	IS1R	Insertion sequence: IS1R
pHFK418-NDM	MH491967	50473	50495	-	23	repeat_region		Accessory module	The MDR region of pHFK418-NDM	Tn6625	ΔTn2670	Tn9-like	IS1R	IRR_IS1R	IS1R inverted repeat right
pHFK418-NDM	MH491967	50488	50991	-	504	CDS		Accessory module	The MDR region of pHFK418-NDM	Tn6625	ΔTn2670	Tn9-like	IS1R	insB	IS1R transposase InsB
pHFK418-NDM	MH491967	50910	51185	-	276	CDS		Accessory module	The MDR region of pHFK418-NDM	Tn6625	ΔTn2670	Tn9-like	IS1R	insA	IS1R transposase InsA
pHFK418-NDM	MH491967	51218	51240	-	23	repeat_region		Accessory module	The MDR region of pHFK418-NDM	Tn6625	ΔTn2670	Tn9-like	IS1R	IRL_IS1R	IS1R inverted repeat left
pHFK418-NDM	MH491967	51241	51243		3	repeat_region		Accessory module	The MDR region of pHFK418-NDM	Tn6625			Tn6625	DR_Tn6625	Tn6625 direct repeat
pHFK418-NDM	MH491967	51234	53821	-	2588	mobile_element		Accessory module	The MDR region of pHFK418-NDM	ΔTn10			ΔTn10	ΔTn10	Transposon: Truncated Tn10
pHFK418-NDM	MH491967	51249	51545	+	297	misc_feature		Accessory module	The MDR region of pHFK418-NDM	ΔTn10				ΔtetC(B)	Truncated Tetracycline regulatory proteins TetC, class B
pHFK418-NDM	MH491967	51658	52863	-	1206	CDS		Accessory module	The MDR region of pHFK418-NDM	ΔTn10				tetA(B)	Tetracycline resistance protein TetA, class B
pHFK418-NDM	MH491967	52945	53568	+	624	CDS		Accessory module	The MDR region of pHFK418-NDM	ΔTn10				tetR(B)	Tetracycline repressor protein TetR, class B
pHFK418-NDM	MH491967	53546	53821	-	267	misc_feature		Accessory module	The MDR region of pHFK418-NDM	ΔTn10				ΔyeaA	Truncated Tetracycline transcriptional regulator YeaA
pHFK418-NDM	MH491967	53898	54923	+	1026	misc_feature		Backbone	Plasmid maintenance					ΔumuC	Truncated Translesion error-prone DNA polymerase V subunit; DNA polymerase activity (pseudogene)
pHFK418-NDM	MH491967	55275	56321	+	1047	CDS		Backbone	Plasmid maintenance						ParB-like family partition protein
pHFK418-NDM	MH491967	56324	56668	+	345	CDS		Backbone	Plasmid maintenance					ssb	Single-stranded DNA-binding protein
pHFK418-NDM	MH491967	56661	57085	+	425	pseudo		Backbone	Plasmid maintenance						Hypothetical protein
pHFK418-NDM	MH491967	57095	57487	+	393	CDS		Backbone	Plasmid maintenance						Hypothetical protein
pHFK418-NDM	MH491967	57640	57679	-	40	repeat_region		Backbone	Plasmid maintenance					parC	Centromere, binding sites for ParG
pHFK418-NDM	MH491967	58303	58530	-	228	CDS		Backbone	Plasmid maintenance					parG	Centromere-binding protein
pHFK418-NDM	MH491967	58631	59254	-	624	CDS		Backbone	Plasmid maintenance					parF	Partitioning ATPases
pHFK418-NDM	MH491967	59524	59769	+	246	CDS		Backbone	Plasmid maintenance	The mazEF toxin–antitoxin system				mazE	Antitoxin MazE
pHFK418-NDM	MH491967	59769	60101	+	333	CDS		Backbone	Plasmid maintenance	The mazEF toxin–antitoxin system				mazF	Toxin MazF
pHFK418-NDM	MH491967	60132	60512	+	381	CDS		Backbone	Plasmid maintenance						Hypothetical protein
pHFK418-NDM	MH491967	61106	61903	-	798	CDS		Backbone	Plasmid maintenance						Hypothetical protein
pHFK418-NDM	MH491967	62307	63260	+	954	CDS		Backbone	Plasmid maintenance						Recombinase
pHFK418-NDM	MH491967	63274	64092	+	819	CDS		Backbone	Plasmid maintenance						Putative membrane protein
pHFK418-NDM	MH491967	64113	65123	+	1011	pseudo		Backbone	Plasmid maintenance						Putative membrane protein
pHFK418-NDM	MH491967	65616	66365	+	750	CDS		Backbone	Plasmid maintenance					sipV	Signal peptidase I
pHFK418-NDM	MH491967	66352	66702	+	351	CDS		Backbone	Plasmid maintenance						Hypothetical protein
pHFK418-NDM	MH491967	66689	67258	+	570	CDS		Backbone	Plasmid maintenance						Lipase-like protein
pHFK418-NDM	MH491967	67276	68211	+	936	CDS		Backbone	Plasmid maintenance						Restriction endonuclease
pHFK418-NDM	MH491967	68301	69263	+	963	CDS		Backbone	Plasmid maintenance						Putative membrane protein
pHFK418-NDM	MH491967	69322	69876	+	555	CDS		Backbone	Plasmid maintenance						Hypothetical protein
pHFK418-NDM	MH491967	69930	71006	+	1077	CDS		Backbone	Plasmid maintenance						Hypothetical protein
pHFK418-NDM	MH491967	71152	72679	-	1528	pseudo		Backbone	Plasmid maintenance					orf1528	Putative DNA helicase
pHFK418-NDM	MH491967	72881	72885	+	5	repeat_region		Accessory module	The Tn6901 related region	ΔTn6901-5'		ΔTn6901-5'	ΔTn6901-5'	DR_Tn6901	Tn6901 direct repeat
pHFK418-NDM	MH491967	72886	72937	+	52	repeat_region		Accessory module	The Tn6901 related region	ΔTn6901-5'				IRL_Tn6901	Tn6901 inverted repeat left
pHFK418-NDM	MH491967	72886	76378	+	3493	mobile_element		Accessory module	The Tn6901 related region	ΔTn6901-5'				ΔTn6901-5'	Transposon: Disrupted Tn6901, 5' fragment
pHFK418-NDM	MH491967	72909	75896	-	2988	CDS		Accessory module	The Tn6901 related region	ΔTn6901-5'				tnpA	Tn6901 transposase
pHFK418-NDM	MH491967	75983	76053	+	71	misc_recomb		Accessory module	The Tn6901 related region	ΔTn6901-5'				res	Resolution site
pHFK418-NDM	MH491967	76064	76393	+	330	misc_feature		Accessory module	The Tn6901 related region	ΔTn6901-5'				ΔtnpR-5'	Disrupted Tn6901 family resolvase, 5' fragment
pHFK418-NDM	MH491967	76618	77550	-	933	pseudo		Accessory module	The Tn6901 related region					orf933	Hypothetical protein
pHFK418-NDM	MH491967	77667	77852	-	186	CDS		Accessory module	The Tn6901 related region					orf186	Hypothetical protein
pHFK418-NDM	MH491967	77997	78641	+	645	CDS		Accessory module	The Tn6901 related region					orf645	Inovirus Gp2 family protein
pHFK418-NDM	MH491967	78683	79129	-	447	CDS		Accessory module	The Tn6901 related region					orf447	Hypothetical protein
pHFK418-NDM	MH491967	79239	80228	-	990	CDS		Accessory module	The Tn6901 related region					orf990	GTPase
pHFK418-NDM	MH491967	80306	80515	+	210	CDS		Accessory module	The Tn6901 related region					orf210	Transcriptional regulator
pHFK418-NDM	MH491967	80574	81005	-	432	CDS		Accessory module	The Tn6901 related region					orf432	Hypothetical protein
pHFK418-NDM	MH491967	81044	81493	-	450	CDS		Accessory module	The Tn6901 related region					orf450	Hypothetical protein
pHFK418-NDM	MH491967	81490	81957	-	468	CDS		Accessory module	The Tn6901 related region					orf468	DNA repair protein RadC
pHFK418-NDM	MH491967	82106	84658	+	2553	CDS		Accessory module	The Tn6901 related region					orf2553	Hypothetical protein
pHFK418-NDM	MH491967	84829	85821	-	993	CDS		Accessory module	The Tn6901 related region					orf993	Restriction endonuclease
pHFK418-NDM	MH491967	85840	87072	-	1233	CDS		Accessory module	The Tn6901 related region					orf1233	Hypothetical protein
pHFK418-NDM	MH491967	87103	89133	-	2031	CDS		Accessory module	The Tn6901 related region					orf2031	ATP-dependent helicase
pHFK418-NDM	MH491967	89165	91852	-	2688	CDS		Accessory module	The Tn6901 related region					orf2688	Type II restriction enzyme, methylase subunit YeeA
pHFK418-NDM	MH491967	92051	93310	-	1260	CDS		Accessory module	The Tn6901 related region					orf1260	Site-specific integrase
pHFK418-NDM	MH491967	93488	96918	-	3431	mobile_element		Accessory module	The Tn6901 related region	ΔTn6901-3'		ΔTn6901-3'	ΔTn6901-3'	ΔTn6901-3'	Transposon: Disrupted Tn6901, 3' fragment
pHFK418-NDM	MH491967	93514	93831	+	318	misc_feature		Accessory module	The Tn6901 related region	ΔTn6901-3'				ΔtnpR-3'	Disrupted Tn6901 family resolvase, 3' fragment
pHFK418-NDM	MH491967	93859	94710	-	852	CDS		Accessory module	The Tn6901 related region	ΔTn6901-3'				frmB	S-formylglutathione hydrolase
pHFK418-NDM	MH491967	94761	95159	-	399	CDS		Accessory module	The Tn6901 related region	ΔTn6901-3'				glo	Glyoxalase resistance protein
pHFK418-NDM	MH491967	95201	96310	-	1110	CDS		Accessory module	The Tn6901 related region	ΔTn6901-3'				frmA	S-(hydroxymethyl)glutathione dehydrogenase/class III alcohol dehydrogenase
pHFK418-NDM	MH491967	96341	96616	-	276	CDS		Accessory module	The Tn6901 related region	ΔTn6901-3'				frmR	Negative transcriptional regulator of formaldehyde detoxification operon
pHFK418-NDM	MH491967	96867	96918	+	52	repeat_region		Accessory module	The Tn6901 related region	ΔTn6901-3'				IRR_Tn6901	Tn6901 inverted repeat right
pHFK418-NDM	MH491967	96919	96923	+	5	repeat_region		Accessory module	The Tn6901 related region	ΔTn6901-3'				DR_Tn6901	Tn6901 direct repeat
pHFK418-NDM	MH491967	96983	97924	+	942	CDS		Backbone	Plasmid maintenance					orf942	Hypothetical protein
pHFK418-NDM	MH491967	97986	98345	-	360	CDS		Backbone	Conjugal transfer					tivF1	F-type type IV secretion, propilin/pilus component
pHFK418-NDM	MH491967	98458	99264	-	807	CDS		Backbone	Conjugal transfer						DsbA-like thioredoxin domain-containing protein
pHFK418-NDM	MH491967	99281	99922	-	642	CDS		Backbone	Conjugal transfer						Hypothetical protein
pHFK418-NDM	MH491967	99953	102454	+	2502	CDS		Backbone	Conjugal transfer					rlx	Relaxase
pHFK418-NDM	MH491967	102451	104364	+	1914	CDS		Backbone	Conjugal transfer					tivF11-2	F-type type IV secretion, inner-membrane component of translocation channel
pHFK418-NDM	MH491967	104365	104715	+	351	CDS		Backbone	Conjugal transfer						Hypothetical protein
pHFK418-NDM	MH491967	104727	105386	+	660	CDS		Backbone	Conjugal transfer					cpl	Coupling protein
pHFK418-NDM	MH491967	105469	105750	+	282	CDS		Backbone	Conjugal transfer						Hypothetical protein
pHFK418-NDM	MH491967	105747	106538	+	792	CDS		Backbone	Conjugal transfer					dsbA	Protein-disulfide isomerase DsbA
pHFK418-NDM	MH491967	106560	106844	+	285	CDS		Backbone	Conjugal transfer					tivF10	F-type type IV secretion, inner-membrane component of translocation channel
pHFK418-NDM	MH491967	106844	107497	+	654	CDS		Backbone	Conjugal transfer					tivF11-1	F-type type IV secretion, inner-membrane component of translocation channel
pHFK418-NDM	MH491967	107490	108491	+	1002	CDS		Backbone	Conjugal transfer					tivF12	F-type type IV secretion, outer-membrane component of translocation channel
pHFK418-NDM	MH491967	108495	109787	+	1293	CDS		Backbone	Conjugal transfer					tivF13	F-type type IV secretion, outer-membrane component of translocation channel
pHFK418-NDM	MH491967	109804	110316	+	513	CDS		Backbone	Conjugal transfer					tivF14	F-type type IV secretion, outer-membrane component of translocation channel
pHFK418-NDM	MH491967	110447	111211	+	765	CDS		Backbone	Conjugal transfer					dsbC	Plasmid-related disulfide bond isomerase
pHFK418-NDM	MH491967	111211	113697	+	2487	CDS		Backbone	Conjugal transfer					tivF15	F-type type IV secretion, ATPase
pHFK418-NDM	MH491967	113681	113959	+	279	CDS		Backbone	Conjugal transfer						Hypothetical protein
pHFK418-NDM	MH491967	113961	114476	+	516	CDS		Backbone	Conjugal transfer						Signal peptidase I
pHFK418-NDM	MH491967	114470	115690	+	1221	CDS		Backbone	Conjugal transfer					tivF8	F-type type IV secretion, pilus extension and retraction protein
pHFK418-NDM	MH491967	115690	116745	+	1056	CDS		Backbone	Conjugal transfer					tivF7	F-type type IV secretion, pilus extension and retraction protein
pHFK418-NDM	MH491967	116867	118204	+	1338	CDS		Backbone	Plasmid maintenance						Catalytic domain of phospholipase D superfamily proteins
pHFK418-NDM	MH491967	118258	119016	-	759	CDS		Backbone	Plasmid maintenance						Hypothetical protein
pHFK418-NDM	MH491967	119198	119926	+	729	CDS		Backbone	Plasmid maintenance						Putative membrane protein
pHFK418-NDM	MH491967	120057	120554	+	498	CDS		Backbone	Plasmid maintenance						Hypothetical protein
pHFK418-NDM	MH491967	120632	121921	+	1290	CDS		Backbone	Plasmid maintenance						Recombination RecT-like protein
pHFK418-NDM	MH491967	121970	123064	+	1095	CDS		Backbone	Plasmid maintenance						YqaJ-like viral recombinase domain protein
pHFK418-NDM	MH491967	123102	123470	+	369	CDS		Backbone	Plasmid maintenance						Hypothetical protein
pHFK418-NDM	MH491967	123524	124531	+	1008	CDS		Backbone	Plasmid maintenance					cobS	Cobaltochelatase CobS
pHFK418-NDM	MH491967	124630	125817	+	1188	CDS		Backbone	Plasmid maintenance						Hypothetical protein
pHFK418-NDM	MH491967	125870	127657	+	1788	misc_feature		Backbone	Plasmid maintenance						Truncated Von Willebrand factor type A domain protein
pHFK418-NDM	MH491967	127893	128924	+	1032	CDS		Backbone	Conjugal transfer					tivF2	F-type type IV secretion, pilus extension and retraction protein
pHFK418-NDM	MH491967	128940	130349	+	1410	CDS		Backbone	Conjugal transfer					tivF4	F-type type IV secretion, pilus extension and retraction protein
pHFK418-NDM	MH491967	130369	133602	+	3234	CDS		Backbone	Conjugal transfer					tivF3	F-type type IV secretion, mating pair stabilization protein
pHFK418-NDM	MH491967	133661	133915	-	255	CDS		Backbone	Conjugal transfer						Hypothetical protein
pHFK418-NDM	MH491967	134074	136845	+	2772	CDS		Backbone	Conjugal transfer					tivF6	F-type type IV secretion, mating pair stabilization protein
pHFK418-NDM	MH491967	136880	137719	-	840	CDS		Backbone	Plasmid maintenance						Putative membrane protein
pHFK418-NDM	MH491967	137719	138279	-	561	CDS		Backbone	Plasmid maintenance					flhC	Transcriptional activator FlhC
pHFK418-NDM	MH491967	138276	138797	-	522	CDS		Backbone	Plasmid maintenance						Hypothetical protein
pHFK418-NDM	MH491967	138820	139368	-	549	CDS		Backbone	Plasmid maintenance						Methyltransferase domain protein
pHFK418-NDM	MH491967	139855	140313	+	459	CDS		Backbone	Plasmid maintenance						Hypothetical protein
pHFK418-NDM	MH491967	140649	141068	-	420	CDS		Backbone	Plasmid maintenance						Hypothetical protein
pHFK418-NDM	MH491967	141359	142204	+	846	CDS		Backbone	Plasmid maintenance						Methyltransferase domain protein
pHFK418-NDM	MH491967	142501	143460	+	960	CDS		Backbone	Plasmid maintenance					groEL	Chaperonin GroEL
pHFK418-NDM	MH491967	143465	143845	+	381	CDS		Backbone	Plasmid maintenance					stbB	Plasmid stability protein
pHFK418-NDM	MH491967	143856	144347	+	492	CDS		Backbone	Plasmid maintenance						Hypothetical protein
pHFK418-NDM	MH491967	144882	145010	-	129	CDS		Backbone	Plasmid maintenance						Hypothetical protein

## Sheet: pPp47
Annotion of plasmid pPp47
Seq_id	#Locus_tag	start	stop	strand	Length	Type	Description		Classification	Group		Gene_name	Product
pPp47	MG516912	1	900	+	900	CDS		Backbone	Plasmid replication			repA	Replication initiation protein
pPp47	MG516912	903	1130	+	228	CDS		Backbone	Plasmid maintenance				Hypothetical protein
pPp47	MG516912	1135	1359	+	225	CDS		Backbone	Plasmid maintenance				Hypothetical protein
pPp47	MG516912	1248	1277	+	30	repeat_region		Backbone	Plasmid replication			iterons	RepA-binding sites; regulation of replication
pPp47	MG516912	1389	2225	+	837	CDS		Backbone	Plasmid maintenance			ter	DNA replication terminus site-binding protein
pPp47	MG516912	2225	2518	+	294	CDS		Backbone	Plasmid maintenance				Hypothetical protein
pPp47	MG516912	2515	2940	+	426	CDS		Backbone	Plasmid maintenance				Hypothetical protein
pPp47	MG516912	3185	3222	+	38	repeat_region		Accessory module	The MDR region-1 of pPp47	ΔTn1696	ΔTn1696	IRL_Tn1696	Tn1696 inverted repeat left
pPp47	MG516912	3218	6190	-	2973	CDS		Accessory module	The MDR region-1 of pPp47	ΔTn1696	ΔTn1696	tnpA	Tn1696 transposase
pPp47	MG516912	6193	6750	-	558	CDS		Accessory module	The MDR region-1 of pPp47	ΔTn1696	ΔTn1696	tnpR	Tn1696 resolvase
pPp47	MG516912	6771	6845	+	75	misc_recomb		Accessory module	The MDR region-1 of pPp47	ΔTn1696	ΔTn1696	Δres	Truncated res site
pPp47	MG516912	6854	6878	+	25	repeat_region		Accessory module	The MDR region-1 of pPp47	In1460		IRi_In1460	In1460 inverted repeat at the integrase end
pPp47	MG516912	7056	8069	-	1014	CDS		Accessory module	The MDR region-1 of pPp47	In1460		intI1	Integrase/recombinase
pPp47	MG516912	8150	8212	+	63	misc_recomb		Accessory module	The MDR region-1 of pPp47	In1460		attI1	AttI1 site
pPp47	MG516912	8222	8962	+	741	CDS		Accessory module	The MDR region-1 of pPp47	In1460		blaIMP-4	IMP-4 metallo-beta-lactamase
pPp47	MG516912	8965	9097	+	133	misc_recomb		Accessory module	The MDR region-1 of pPp47	In1460		attC_blaIMP-4	AttC for blaIMP-4
pPp47	MG516912	9194	9526	+	333	CDS		Accessory module	The MDR region-1 of pPp47	In1460		qacG2	Quaternary ammonium compound resistance protein
pPp47	MG516912	9536	9634	+	99	misc_recomb		Accessory module	The MDR region-1 of pPp47	In1460		attC_qacG2	AttC for qacG2
pPp47	MG516912	9653	10207	+	555	CDS		Accessory module	The MDR region-1 of pPp47	In1460		aacA4'	Aminoglycoside 6'-N-acetyltransferase aacA4'
pPp47	MG516912	10202	10273	+	72	misc_recomb		Accessory module	The MDR region-1 of pPp47	In1460		attC_aacA4'	AttC for aacA4'
pPp47	MG516912	10692	12017	+	1326	CDS		Accessory module	The MDR region-1 of pPp47	In1460		orf1326	Putative group II intron-encoding maturase
pPp47	MG516912	12210	12542	+	333	CDS		Accessory module	The MDR region-1 of pPp47	In1460		qacG	Quaternary ammonium compound resistance protein
pPp47	MG516912	12552	12650	+	99	misc_recomb		Accessory module	The MDR region-1 of pPp47	In1460		attC_qacG	AttC for qacG
pPp47	MG516912	12753	13100	+	348	CDS		Accessory module	The MDR region-1 of pPp47	In1460		qacED1	Quaternary ammonium compound resistance protein
pPp47	MG516912	13094	13933	+	840	CDS		Accessory module	The MDR region-1 of pPp47	In1460		sul1	Dihydropteroate synthase
pPp47	MG516912	13934	16111	-	2178	mobile_element		Accessory module	The MDR region-1 of pPp47	In1460	ISCR1	ISCR1	Insertion sequence: ISCR1
pPp47	MG516912	14338	15879	+	1542	CDS		Accessory module	The MDR region-1 of pPp47	In1460	ISCR1	tnpA	ISCR1 transposase
pPp47	MG516912	16091	16111	+	21	repeat_region		Accessory module	The MDR region-1 of pPp47	In1460	ISCR1	oriIS	OriIS of ISCR1
pPp47	MG516912	16104	16556	-	453	misc_feature		Accessory module	The MDR region-1 of pPp47	In1460		Δorf453	Truncated LysR family transcriptional regulator
pPp47	MG516912	16619	17293	+	675	CDS		Accessory module	The MDR region-1 of pPp47	In1460		orf675	DUMP phosphatase
pPp47	MG516912	17339	17746	-	408	CDS		Accessory module	The MDR region-1 of pPp47	In1460		orf408	Nucleoside diphosphate kinase regulator
pPp47	MG516912	17824	18042	+	219	misc_feature		Accessory module	The MDR region-1 of pPp47	In1460		ΔqacED1	Truncated Quaternary ammonium compound resistance protein
pPp47	MG516912	18036	18875	+	840	CDS		Accessory module	The MDR region-1 of pPp47	In1460		sul1	Dihydropteroate synthase
pPp47	MG516912	19003	19503	+	501	CDS		Accessory module	The MDR region-1 of pPp47	In1460		orf5	Orf5 protein
pPp47	MG516912	19527	19814	+	288	CDS		Accessory module	The MDR region-1 of pPp47	In1460		orf6	Orf6 protein
pPp47	MG516912	19826	19850	+	25	repeat_region		Accessory module	The MDR region-1 of pPp47	In1460		IRt_In1460	In1460 inverted repeat at the tni end
pPp47	MG516912	19949	20427	+	479	mobile_element		Accessory module	The MDR region-1 of pPp47	ΔIS6100	ΔIS6100	ΔIS6100	Insertion sequence: Truncated IS6100
pPp47	MG516912	19949	19962	+	14	repeat_region		Accessory module	The MDR region-1 of pPp47	ΔIS6100	ΔIS6100	IRL_IS6100	IS6100 inverted repeat left
pPp47	MG516912	20010	20427	+	418	CDS		Accessory module	The MDR region-1 of pPp47	ΔIS6100	ΔIS6100	ΔtnpA	Truncated IS6100 transposase
pPp47	MG516912	20427	21220	+	794	mobile_element		Accessory module	The MDR region-1 of pPp47	ΔISVsa5	ΔISVsa5	ΔISVsa5	Insertion sequence: Truncated ISVsa5
pPp47	MG516912	20427	20443	+	17	repeat_region		Accessory module	The MDR region-1 of pPp47	ΔISVsa5	ΔISVsa5	IRL_ISVsa5	ISVsa5 inverted repeat left
pPp47	MG516912	20534	21322	+	789	misc_feature		Accessory module	The MDR region-1 of pPp47	ΔISVsa5	ΔISVsa5	ΔtnpA	Truncated ISVsa5 transposase
pPp47	MG516912	21221	21259	-	39	repeat_region		Accessory module	The MDR region-1 of pPp47	ΔTn5563		IRR_Tn5563	Tn5563 inverted repeat right
pPp47	MG516912	21312	21710	-	399	CDS		Accessory module	The MDR region-1 of pPp47	ΔTn5563		merR	Mercury resistance operon regulatory protein
pPp47	MG516912	21779	22135	+	357	CDS		Accessory module	The MDR region-1 of pPp47	ΔTn5563		merT	Mercuric transport protein MerT
pPp47	MG516912	22148	22423	+	276	CDS		Accessory module	The MDR region-1 of pPp47	ΔTn5563		merP	Mercuric transport protein periplasmic component precursor MerP
pPp47	MG516912	22753	22878	+	126	CDS		Accessory module	The MDR region-1 of pPp47			orf126	Hypothetical protein
pPp47	MG516912	23050	24178	-	1129	mobile_element		Accessory module	The MDR region-1 of pPp47	The Truncated aacC2-tmrB region	ΔISCfr1	ΔISCfr1	Insertion sequence: Disrupted ISCfr1
pPp47	MG516912	23050	23074	-	25	repeat_region		Accessory module	The MDR region-1 of pPp47	The Truncated aacC2-tmrB region	ΔISCfr1	IRR_ISCfr1	ISCfr1 inverted repeat right
pPp47	MG516912	23215	24141	-	927	misc_feature		Accessory module	The MDR region-1 of pPp47	The Truncated aacC2-tmrB region	ΔISCfr1	ΔtnpA-3'	Disrupted ISCfr1 transposase, 3' fragment
pPp47	MG516912	24439	24789	+	351	CDS		Accessory module	Others				Recombinase
pPp47	MG516912	25282	25608	+	327	CDS		Accessory module	Others				ErmE-like protein
pPp47	MG516912	25692	25955	+	264	CDS		Accessory module	Others				Hypothetical protein
pPp47	MG516912	26615	28354	-	1740	CDS		Accessory module	Others				Hypothetical protein
pPp47	MG516912	28637	28921	+	285	CDS		Accessory module	Others				Hypothetical protein
pPp47	MG516912	28936	29802	+	867	CDS		Accessory module	Others				Hypothetical protein
pPp47	MG516912	29815	30639	-	825	CDS		Accessory module	Others				Hypothetical protein
pPp47	MG516912	30669	30953	-	285	CDS		Accessory module	Others				Hypothetical protein
pPp47	MG516912	31501	31725	-	225	CDS		Accessory module	Others				Hypothetical protein
pPp47	MG516912	31899	32357	-	459	CDS		Accessory module	Others				Prokaryotic glutathione synthetase
pPp47	MG516912	32333	32851	-	519	CDS		Accessory module	Others				Prokaryotic glutathione synthetase
pPp47	MG516912	32893	34443	-	1551	CDS		Accessory module	Others				Glutamate-cysteine ligase
pPp47	MG516912	34566	35405	-	840	CDS		Accessory module	Others				Alpha/beta hydrolases
pPp47	MG516912	35485	36633	-	1149	CDS		Accessory module	Others				Class III alcohol dehydrogenases
pPp47	MG516912	36822	37691	+	870	CDS		Accessory module	Others				LysR-type transcriptional regulators
pPp47	MG516912	37694	37813	+	120	CDS		Accessory module	Others				Hypothetical protein
pPp47	MG516912	37834	37995	-	162	CDS		Accessory module	Others				RNA-dependent DNA polymerase
pPp47	MG516912	38029	38589	-	561	CDS		Accessory module	Others				RNA-dependent DNA polymerase
pPp47	MG516912	38672	38881	-	210	CDS		Accessory module	Others				Hypothetical protein
pPp47	MG516912	39032	39247	+	216	CDS		Accessory module	Others				Hypothetical protein
pPp47	MG516912	39261	40412	-	1152	CDS		Accessory module	Others				Iron-containing alcohol dehydrogenase
pPp47	MG516912	40614	41207	+	594	CDS		Accessory module	Others				S-adenosylmethionine-dependent methyltransferases
pPp47	MG516912	41284	41898	-	615	CDS		Accessory module	Others				Class I SAM-dependent methyltransferase
pPp47	MG516912	42512	43354	+	843	CDS		Accessory module	Others				Hypothetical protein
pPp47	MG516912	43338	45428	+	2091	CDS		Accessory module	Others				Transposition protein
pPp47	MG516912	45425	47062	+	1638	CDS		Accessory module	Others				Transcriptional antiterminator
pPp47	MG516912	47063	48607	+	1545	CDS		Accessory module	Others				Transcriptional antiterminator
pPp47	MG516912	48565	50166	+	1602	CDS		Accessory module	Others				Hypothetical protein
pPp47	MG516912	50283	50867	+	585	CDS		Accessory module	Others				Hypothetical protein
pPp47	MG516912	50878	51057	+	180	CDS		Accessory module	Others				Hypothetical protein
pPp47	MG516912	51135	51548	+	414	CDS		Accessory module	Others				Bacterial Toll-like receptors
pPp47	MG516912	51526	52503	+	978	CDS		Accessory module	Others				Caspase domain protein
pPp47	MG516912	52691	53185	-	495	mobile_element		Accessory module	The MDR region-2 of pPp47	The Truncated aacC2-tmrB region	ΔISCfr1	ΔISCfr1	Insertion sequence: Disrupted ISCfr1
pPp47	MG516912	52691	53104	-	414	pseudo		Accessory module	The MDR region-2 of pPp47	The Truncated aacC2-tmrB region	ΔISCfr1	ΔtnpA-5'	Disrupted ISCfr1 transposase, 5' fragment
pPp47	MG516912	53161	53185	-	25	repeat_region		Accessory module	The MDR region-2 of pPp47	The Truncated aacC2-tmrB region	ΔISCfr1	IRL_ISCfr1	ISCfr1 inverted repeat left
pPp47	MG516912	53219	54376	-	1158	CDS		Accessory module	The MDR region-2 of pPp47	The Truncated aacC2-tmrB region			Hypothetical protein
pPp47	MG516912	54406	54633	-	228	CDS		Accessory module	The MDR region-2 of pPp47	The Truncated aacC2-tmrB region			Hypothetical protein
pPp47	MG516912	54657	54848	+	192	CDS		Accessory module	The MDR region-2 of pPp47	The Truncated aacC2-tmrB region			Hypothetical protein
pPp47	MG516912	55330	55872	-	543	CDS		Accessory module	The MDR region-2 of pPp47	The Truncated aacC2-tmrB region		tmrB	Tunicamycin resistance protein
pPp47	MG516912	55885	56745	-	861	CDS		Accessory module	The MDR region-2 of pPp47	The Truncated aacC2-tmrB region		aacC2	Aminoglycoside-3-N-acetyltransferase
pPp47	MG516912	56780	56818	-	39	repeat_region		Accessory module	The MDR region-2 of pPp47	ΔTn5563	ΔTn5563	IRL_Tn5563	Tn5563 inverted repeat left
pPp47	MG516912	56820	57143	-	324	misc_feature		Accessory module	The MDR region-2 of pPp47	ΔTn5563	ΔTn5563	ΔtnpR	Truncated Tn5563 resolvase
pPp47	MG516912	57268	58125	-	858	misc_feature		Accessory module	The MDR region-2 of pPp47	ΔTn4352		aphA1a	Aminoglycoside (3') phosphotransferase AphA1a
pPp47	MG516912	58150	58268	-	119	mobile_element		Accessory module	The MDR region-2 of pPp47	ΔTn4352	ΔIS26	ΔIS26	Insertion sequence: Truncated IS26
pPp47	MG516912	58150	58163	-	14	repeat_region		Accessory module	The MDR region-2 of pPp47	ΔTn4352	ΔIS26	IRR_IS26	IS26 inverted repeat right
pPp47	MG516912	58129	58268	-	140	misc_feature		Accessory module	The MDR region-2 of pPp47	ΔTn4352	ΔIS26	ΔtnpA	Truncated IS26 transposase
pPp47	MG516912	58268	59087	+	820	mobile_element		Accessory module	The MDR region-2 of pPp47	The IS26-mph(A)-mrx-mphR(A)-IS6100 unit	IS26	IS26	Insertion sequence: IS26
pPp47	MG516912	58268	58281	+	14	repeat_region		Accessory module	The MDR region-2 of pPp47	The IS26-mph(A)-mrx-mphR(A)-IS6100 unit	IS26	IRL_IS26	IS26 inverted repeat left
pPp47	MG516912	58331	59035	+	705	CDS		Accessory module	The MDR region-2 of pPp47	The IS26-mph(A)-mrx-mphR(A)-IS6100 unit	IS26	tnpA	IS26 transposase
pPp47	MG516912	59074	59087	+	14	repeat_region		Accessory module	The MDR region-2 of pPp47	The IS26-mph(A)-mrx-mphR(A)-IS6100 unit	IS26	IRR_IS26	IS26 inverted repeat right
pPp47	MG516912	59157	60062	+	906	CDS		Accessory module	The MDR region-2 of pPp47	The IS26-mph(A)-mrx-mphR(A)-IS6100 unit		mph(A)	Macrolide phosphotransferase
pPp47	MG516912	60059	61297	+	1239	CDS		Accessory module	The MDR region-2 of pPp47	The IS26-mph(A)-mrx-mphR(A)-IS6100 unit		mrx	Positive regulator
pPp47	MG516912	61297	61881	+	585	CDS		Accessory module	The MDR region-2 of pPp47	The IS26-mph(A)-mrx-mphR(A)-IS6100 unit		mphR(A)	Negative regulator
pPp47	MG516912	61969	62208	-	240	CDS		Accessory module	The MDR region-2 of pPp47	The IS26-mph(A)-mrx-mphR(A)-IS6100 unit		orf240	Hypothetical protein
pPp47	MG516912	62320	63199	-	880	mobile_element		Accessory module	The MDR region-2 of pPp47	The IS26-mph(A)-mrx-mphR(A)-IS6100 unit	IS6100	IS6100	Insertion sequence: IS6100
pPp47	MG516912	62320	62333	-	14	repeat_region		Accessory module	The MDR region-2 of pPp47	The IS26-mph(A)-mrx-mphR(A)-IS6100 unit	IS6100	IRR_IS6100	IS6100 inverted repeat right
pPp47	MG516912	62374	63138	-	765	CDS		Accessory module	The MDR region-2 of pPp47	The IS26-mph(A)-mrx-mphR(A)-IS6100 unit	IS6100	tnpA	IS6100 transposase
pPp47	MG516912	63186	63199	-	14	repeat_region		Accessory module	The MDR region-2 of pPp47	The IS26-mph(A)-mrx-mphR(A)-IS6100 unit	IS6100	IRL_IS6100	IS6100 inverted repeat left
pPp47	MG516912	63298	63322	-	25	repeat_region		Accessory module	The MDR region-2 of pPp47	The IS26-mph(A)-mrx-mphR(A)-IS6100 unit		IRt	Inverted repeat terminal
pPp47	MG516912	63365	63670	-	306	CDS		Accessory module	The MDR region-2 of pPp47	The chrA region		orf98	Transcriptional regulator, PadR family
pPp47	MG516912	63681	64886	-	1206	CDS		Accessory module	The MDR region-2 of pPp47	The chrA region		chrA	Chromate transport protein ChrA
pPp47	MG516912	65031	65047	-	17	repeat_region		Accessory module	The MDR region-2 of pPp47	The chrA region		ΔIRL_chrA-5’	Disrupted Tn21-like IRLchrA, 5' fragment
pPp47	MG516912	65047	66373	+	1327	mobile_element		Accessory module	The MDR region-2 of pPp47	IS4321R	IS4321R	IS4321R	Insertion sequence: IS4321R
pPp47	MG516912	65054	65064	+	11	repeat_region		Accessory module	The MDR region-2 of pPp47	IS4321R	IS4321R	IRL_IS4321R	IS4321R inverted repeat left
pPp47	MG516912	65114	66118	+	1005	CDS		Accessory module	The MDR region-2 of pPp47	IS4321R	IS4321R	tnpA	IS4321R transposase
pPp47	MG516912	66360	66370	+	11	repeat_region		Accessory module	The MDR region-2 of pPp47	IS4321R	IS4321R	IRR_IS4321R	IS4321R inverted repeat right
pPp47	MG516912	66374	66395	-	22	repeat_region		Accessory module	The MDR region-2 of pPp47	The chrA region		ΔIRL_chrA-3’	Disrupted Tn21-like IRLchrA, 3' fragment
pPp47	MG516912	66395	70551	-	4157	mobile_element		Accessory module	The MDR region-2 of pPp47	ΔTn10	ΔTn10	ΔTn10	Transposon: Truncated Tn10
pPp47	MG516912	66395	66803	+	409	mobile_element		Accessory module	The MDR region-2 of pPp47	ΔTn10	ΔIS10R	ΔIS10R	Insertion sequence: Truncated IS10R
pPp47	MG516912	66395	66790	+	396	misc_feature		Accessory module	The MDR region-2 of pPp47	ΔTn10	ΔIS10R	ΔtnpA	Truncated IS10R transposase
pPp47	MG516912	66781	66803	+	23	repeat_region		Accessory module	The MDR region-2 of pPp47	ΔTn10	ΔIS10R	IRR_IS10R	IS10R inverted repeat right
pPp47	MG516912	66800	67216	-	417	CDS		Accessory module	The MDR region-2 of pPp47	ΔTn10		tetD(B)	Tetracycline transcriptional regulator TetD, class B
pPp47	MG516912	67229	67897	+	669	CDS		Accessory module	The MDR region-2 of pPp47	ΔTn10		tetC(B)	Tetracycline regulatory proteins TetC, class B
pPp47	MG516912	68010	69215	-	1206	CDS		Accessory module	The MDR region-2 of pPp47	ΔTn10		tetA(B)	Tetracycline resistance protein TetA, class B
pPp47	MG516912	69297	69920	+	624	CDS		Accessory module	The MDR region-2 of pPp47	ΔTn10		tetR(B)	Tetracycline repressor protein TetR, class B
pPp47	MG516912	69898	70551	-	654	CDS		Accessory module	The MDR region-2 of pPp47	ΔTn10		ΔyeaA	Truncated Tetracycline transcriptional regulator YeaA
pPp47	MG516912	70511	70936	+	426	CDS		Accessory module	Others				Hypothetical protein
pPp47	MG516912	70933	71757	+	825	CDS		Accessory module	Others				Patatin family protein
pPp47	MG516912	71795	73021	+	1227	CDS		Accessory module	Others				Major Facilitator Superfamily
pPp47	MG516912	73377	74864	+	1488	CDS		Accessory module	Others				Family inorganic anion transporter SulP
pPp47	MG516912	74875	75726	+	852	CDS		Accessory module	Others				Universal stress protein UspA
pPp47	MG516912	76352	77377	+	1026	misc_feature		Backbone	Plasmid maintenance			ΔumuC	Truncated Translesion error-prone DNA polymerase V subunit; DNA polymerase activity (pseudogene)
pPp47	MG516912	77729	78775	+	1047	CDS		Backbone	Plasmid maintenance				ParB-like family partition protein
pPp47	MG516912	78778	79122	+	345	CDS		Backbone	Plasmid maintenance			ssb	Single-stranded DNA-binding protein
pPp47	MG516912	79115	79537	+	423	CDS		Backbone	Plasmid maintenance				Hypothetical protein
pPp47	MG516912	79547	79939	+	393	CDS		Backbone	Plasmid maintenance				Hypothetical protein
pPp47	MG516912	80289	80657	+	369	CDS		Backbone	Plasmid maintenance				Hypothetical protein
pPp47	MG516912	80092	80131	-	40	repeat_region		Backbone	Plasmid maintenance			parC	Centromere, binding sites for ParG
pPp47	MG516912	80755	80982	-	228	CDS		Backbone	Plasmid maintenance			parG	Centromere-binding protein
pPp47	MG516912	81083	81706	-	624	CDS		Backbone	Plasmid maintenance			parF	Partitioning ATPases
pPp47	MG516912	81976	82221	+	246	CDS		Backbone	Plasmid maintenance	The mazEF toxin–antitoxin system		mazE	Antitoxin MazE
pPp47	MG516912	82221	82553	+	333	CDS		Backbone	Plasmid maintenance	The mazEF toxin–antitoxin system		mazF	Toxin MazF
pPp47	MG516912	82584	82964	+	381	CDS		Backbone	Plasmid maintenance				Hypothetical protein
pPp47	MG516912	83558	84355	-	798	CDS		Backbone	Plasmid maintenance				Hypothetical protein
pPp47	MG516912	84758	85714	+	957	CDS		Backbone	Plasmid maintenance				Recombinase
pPp47	MG516912	85728	86567	+	840	CDS		Backbone	Plasmid maintenance				Putative membrane protein
pPp47	MG516912	86588	87598	+	1011	CDS		Backbone	Plasmid maintenance				Putative membrane protein
pPp47	MG516912	88091	88840	+	750	CDS		Backbone	Plasmid maintenance			sipV	Signal peptidase I
pPp47	MG516912	88827	89177	+	351	CDS		Backbone	Plasmid maintenance				Hypothetical protein
pPp47	MG516912	89164	89733	+	570	CDS		Backbone	Plasmid maintenance				lipase-like protein
pPp47	MG516912	89751	90686	+	936	CDS		Backbone	Plasmid maintenance				Restriction endonuclease
pPp47	MG516912	90776	91738	+	963	CDS		Backbone	Plasmid maintenance				Putative membrane protein
pPp47	MG516912	91796	92353	+	558	CDS		Backbone	Plasmid maintenance				Hypothetical protein
pPp47	MG516912	92768	93205	-	438	CDS		Backbone	Plasmid maintenance				Hypothetical protein
pPp47	MG516912	93314	94798	-	1485	pseudo		Backbone	Plasmid maintenance				Putative DNA helicase
pPp47	MG516912	95053	95412	-	360	CDS		Backbone	Conjugal transfer			tivF1	F-type type IV secretion, propilin/pilus component
pPp47	MG516912	95526	96332	-	807	CDS		Backbone	Conjugal transfer				DsbA-like thioredoxin domain-containing protein
pPp47	MG516912	96349	96990	-	642	CDS		Backbone	Conjugal transfer				Hypothetical protein
pPp47	MG516912	97021	99522	+	2502	CDS		Backbone	Conjugal transfer			rlx	Relaxase
pPp47	MG516912	99519	101432	+	1914	CDS		Backbone	Conjugal transfer			tivF11-2	F-type type IV secretion, inner-membrane component of translocation channel
pPp47	MG516912	101433	101783	+	351	CDS		Backbone	Conjugal transfer				Hypothetical protein
pPp47	MG516912	101795	102454	+	660	CDS		Backbone	Conjugal transfer			cpl	Coupling protein
pPp47	MG516912	102537	102818	+	282	CDS		Backbone	Conjugal transfer				Hypothetical protein
pPp47	MG516912	102815	103606	+	792	CDS		Backbone	Conjugal transfer			dsbA	Protein-disulfide isomerase DsbA
pPp47	MG516912	103628	103912	+	285	CDS		Backbone	Conjugal transfer			tivF10	F-type type IV secretion, inner-membrane component of translocation channel
pPp47	MG516912	103912	104565	+	654	CDS		Backbone	Conjugal transfer			tivF11-1	F-type type IV secretion, inner-membrane component of translocation channel
pPp47	MG516912	104558	105559	+	1002	CDS		Backbone	Conjugal transfer			tivF12	F-type type IV secretion, outer-membrane component of translocation channel
pPp47	MG516912	105563	106855	+	1293	CDS		Backbone	Conjugal transfer			tivF13	F-type type IV secretion, outer-membrane component of translocation channel
pPp47	MG516912	106872	107384	+	513	CDS		Backbone	Conjugal transfer			tivF14	F-type type IV secretion, outer-membrane component of translocation channel
pPp47	MG516912	107515	108279	+	765	CDS		Backbone	Conjugal transfer			dsbC	Plasmid-related disulfide bond isomerase
pPp47	MG516912	108279	110765	+	2487	CDS		Backbone	Conjugal transfer			tivF15	F-type type IV secretion, ATPase
pPp47	MG516912	110749	111027	+	279	CDS		Backbone	Conjugal transfer				Hypothetical protein
pPp47	MG516912	111029	111544	+	516	CDS		Backbone	Conjugal transfer				Signal peptidase I
pPp47	MG516912	111538	112758	+	1221	CDS		Backbone	Conjugal transfer			tivF8	F-type type IV secretion, pilus extension and retraction protein
pPp47	MG516912	112758	113813	+	1056	CDS		Backbone	Conjugal transfer			tivF7	F-type type IV secretion, pilus extension and retraction protein
pPp47	MG516912	113867	114502	+	636	CDS		Backbone	Plasmid maintenance				Putative membrane protein
pPp47	MG516912	114567	115331	-	765	CDS		Backbone	Plasmid maintenance				Putative membrane protein
pPp47	MG516912	115513	116241	+	729	CDS		Backbone	Plasmid maintenance				Putative membrane protein
pPp47	MG516912	116372	116869	+	498	CDS		Backbone	Plasmid maintenance				Hypothetical protein
pPp47	MG516912	116947	118236	+	1290	CDS		Backbone	Plasmid maintenance				Recombination RecT-like protein
pPp47	MG516912	118285	119379	+	1095	CDS		Backbone	Plasmid maintenance				YqaJ-like viral recombinase domain protein
pPp47	MG516912	119417	119785	+	369	CDS		Backbone	Plasmid maintenance				Hypothetical protein
pPp47	MG516912	119839	120846	+	1008	CDS		Backbone	Plasmid maintenance			cobS	Cobaltochelatase CobS
pPp47	MG516912	120945	122132	+	1188	CDS		Backbone	Plasmid maintenance				Hypothetical protein
pPp47	MG516912	122197	124170	+	1974	pseudo		Backbone	Plasmid maintenance				VWFA super family
pPp47	MG516912	124407	125438	+	1032	CDS		Backbone	Conjugal transfer			tivF2	F-type type IV secretion, pilus extension and retraction protein
pPp47	MG516912	125454	126863	+	1410	CDS		Backbone	Conjugal transfer			tivF4	F-type type IV secretion, pilus extension and retraction protein
pPp47	MG516912	126883	130116	+	3234	CDS		Backbone	Conjugal transfer			tivF3	F-type type IV secretion, mating pair stabilization protein
pPp47	MG516912	130175	130429	-	255	CDS		Backbone	Conjugal transfer				Hypothetical protein
pPp47	MG516912	130589	133360	+	2772	CDS		Backbone	Conjugal transfer			tivF6	F-type type IV secretion, mating pair stabilization protein
pPp47	MG516912	133395	134234	-	840	CDS		Backbone	Plasmid maintenance				Putative membrane protein
pPp47	MG516912	134234	134794	-	561	CDS		Backbone	Plasmid maintenance			flhC	Transcriptional activator FlhC
pPp47	MG516912	134791	135312	-	522	CDS		Backbone	Plasmid maintenance				Hypothetical protein
pPp47	MG516912	135335	135883	-	549	CDS		Backbone	Plasmid maintenance				Methyltransferase domain protein
pPp47	MG516912	136370	136828	+	459	CDS		Backbone	Plasmid maintenance				Hypothetical protein
pPp47	MG516912	137164	137583	-	420	CDS		Backbone	Plasmid maintenance				Hypothetical protein
pPp47	MG516912	137874	138719	+	846	CDS		Backbone	Plasmid maintenance				Methyltransferase domain protein
pPp47	MG516912	139016	139975	+	960	CDS		Backbone	Plasmid maintenance			groEL	Chaperonin GroEL
pPp47	MG516912	139980	140360	+	381	CDS		Backbone	Plasmid maintenance			stbB	Plasmid stability protein
pPp47	MG516912	140371	140862	+	492	CDS		Backbone	Plasmid maintenance				Hypothetical protein
pPp47	MG516912	141397	141525	-	129	CDS		Backbone	Plasmid maintenance				Hypothetical protein

## Sheet: pPm60
Annotion of plasmid pPm60
Seq_id	#Locus_tag	start	stop	strand	Length	Type	Description		Classification	Group	Gene_name	Product
pPm60	MG516911	1	900	+	900	CDS		Backbone	Plasmid replication		repA	Replication initiation protein
pPm60	MG516911	903	1130	+	228	CDS		Backbone	Plasmid maintenance			Hypothetical protein
pPm60	MG516911	1135	1359	+	225	CDS		Backbone	Plasmid maintenance			Hypothetical protein
pPm60	MG516911	1248	1277	+	30	repeat_region		Backbone	Plasmid replication		iterons	RepA-binding sites; regulation of replication
pPm60	MG516911	1389	2225	+	837	CDS		Backbone	Plasmid maintenance		ter	DNA replication terminus site-binding protein
pPm60	MG516911	2225	2518	+	294	CDS		Backbone	Plasmid maintenance			Hypothetical protein
pPm60	MG516911	2515	2940	+	426	CDS		Backbone	Plasmid maintenance			Hypothetical protein
pPm60	MG516911	3185	3222	+	38	repeat_region		Accessory module	The MDR region-1 of pPm60	ΔTn1696	IRL_Tn1696	Tn1696 inverted repeat left
pPm60	MG516911	3218	4978	-	1761	misc_feature		Accessory module	The MDR region-1 of pPm60	ΔTn1696	ΔtnpA-5’	Disrupted Tn6308 transposase, 5' fragment
pPm60	MG516911	5114	6199	+	1086	CDS		Accessory module	The MDR region-1 of pPm60	Tn6260	tnpA	Tn6260 transposase TnpA
pPm60	MG516911	6196	7173	+	978	misc_feature		Accessory module	The MDR region-1 of pPm60	Tn6260	ΔtnpB-5’	Disrupted Tn6260 transposase TnpB, 5' fragment
pPm60	MG516911	7145	7152	-	8	repeat_region		Accessory module	The MDR region-1 of pPm60	ISPmi3	DR_ISPmi3	ISPmi3 direct repeat
pPm60	MG516911	7153	7935	-	783	mobile_element		Accessory module	The MDR region-1 of pPm60	ISPmi3	ISPmi3	Insertion sequence: ISPmi3
pPm60	MG516911	7153	7175	-	23	repeat_region		Accessory module	The MDR region-1 of pPm60	ISPmi3	IRR_ISPmi3	ISPmi3 inverted repeat right
pPm60	MG516911	7178	7642	-	465	CDS		Accessory module	The MDR region-1 of pPm60	ISPmi3	insB	ISPmi3 transposase InsB
pPm60	MG516911	7600	7875	-	276	CDS		Accessory module	The MDR region-1 of pPm60	ISPmi3	insA	ISPmi3 transposase InsA
pPm60	MG516911	7913	7935	-	23	repeat_region		Accessory module	The MDR region-1 of pPm60	ISPmi3	IRL_ISPmi3	ISPmi3 inverted repeat left
pPm60	MG516911	7936	7943	-	8	repeat_region		Accessory module	The MDR region-1 of pPm60	ISPmi3	DR_ISPmi3	ISPmi3 direct repeat
pPm60	MG516911	7953	8885	+	933	misc_feature		Accessory module	The MDR region-1 of pPm60	Tn6260	ΔtnpB-3’	Disrupted Tn6260 transposase TnpB, 3' fragment
pPm60	MG516911	8886	9263	+	378	CDS		Accessory module	The MDR region-1 of pPm60	Tn6260	tnpC	Tn6260 transposase TnpC
pPm60	MG516911	9582	10385	+	804	CDS		Accessory module	The MDR region-1 of pPm60	Tn6260	lnu(G)	lincosamide nucleotidyltransferase
pPm60	MG516911	10488	11732	-	1245	misc_feature		Accessory module	The MDR region-1 of pPm60	ΔTn1696	ΔtnpA-3’	Disrupted Tn6308 transposase, 3' fragment
pPm60	MG516911	11729	12286	-	558	CDS		Accessory module	The MDR region-1 of pPm60	ΔTn1696	tnpR	Tn1696 resolvase
pPm60	MG516911	12307	12381	+	75	misc_recomb		Accessory module	The MDR region-1 of pPm60	ΔTn1696	Δres	Truncated res site
pPm60	MG516911	12381	12405	+	25	repeat_region		Accessory module	The MDR region-1 of pPm60	In809	IRi_In809	In809 inverted repeat at the integrase end
pPm60	MG516911	12583	13596	-	1014	CDS		Accessory module	The MDR region-1 of pPm60	In809	intI1	Integrase/recombinase
pPm60	MG516911	13677	13739	+	63	misc_recomb		Accessory module	The MDR region-1 of pPm60	In809	attI1	AttI1 site
pPm60	MG516911	13749	14489	+	741	CDS		Accessory module	The MDR region-1 of pPm60	In809	blaIMP-4	IMP-4 metallo-beta-lactamase
pPm60	MG516911	14492	14618	+	127	misc_recomb		Accessory module	The MDR region-1 of pPm60	In809	attC_blaIMP-4	AttC site for blaIMP-4
pPm60	MG516911	14721	15053	+	333	CDS		Accessory module	The MDR region-1 of pPm60	In809	qacG2	Quaternary ammonium compound resistance protein
pPm60	MG516911	15063	15155	+	93	misc_recomb		Accessory module	The MDR region-1 of pPm60	In809	attC_qacG	AttC site for qacG
pPm60	MG516911	15180	15734	+	555	CDS		Accessory module	The MDR region-1 of pPm60	In809	aacA4'	Aminoglycoside 6'-N-acetyltransferase aacA4'
pPm60	MG516911	15729	15794	+	66	misc_recomb		Accessory module	The MDR region-1 of pPm60	In809	attC_aacA4	AttC site for aacA4
pPm60	MG516911	15829	16461	+	633	CDS		Accessory module	The MDR region-1 of pPm60	In809	catB3	Chloramphenicol acetyltransferase
pPm60	MG516911	16456	16509	+	54	misc_recomb		Accessory module	The MDR region-1 of pPm60	In809	attC_catB3	AttC site for catB3
pPm60	MG516911	16618	16965	+	348	CDS		Accessory module	The MDR region-1 of pPm60	In809	qacEDl	Quaternary ammonium compound resistance protein
pPm60	MG516911	16959	17798	+	840	CDS		Accessory module	The MDR region-1 of pPm60	In809	sul1	Sul1 dihydropteroate synthase
pPm60	MG516911	17926	18426	+	501	CDS		Accessory module	The MDR region-1 of pPm60	In809	orf5	Orf5 protein
pPm60	MG516911	18450	18737	+	288	CDS		Accessory module	The MDR region-1 of pPm60	In809	orf6	Orf6 protein
pPm60	MG516911	18749	18773	+	25	repeat_region		Accessory module	The MDR region-1 of pPm60	In809	IRt_In809	In809 inverted repeat at the tni end
pPm60	MG516911	18872	19353	+	482	mobile_element		Accessory module	The MDR region-1 of pPm60	ΔIS6100	ΔIS6100	Insertion sequence: Truncated IS6100
pPm60	MG516911	18872	18885	+	14	repeat_region		Accessory module	The MDR region-1 of pPm60	ΔIS6100	IRL_IS6100	IS6100 inverted repeat left
pPm60	MG516911	18933	19353	+	421	CDS		Accessory module	The MDR region-1 of pPm60	ΔIS6100	ΔtnpA	Truncated IS6100 transposase
pPm60	MG516911	19350	24048	-	4699	mobile_element		Accessory module	The MDR region-1 of pPm60	ΔTn10	ΔTn10	Transposon: Truncated Tn10
pPm60	MG516911	19350	20678	+	1329	mobile_element		Accessory module	The MDR region-1 of pPm60	ΔTn10	IS10R	Insertion sequence: IS10R
pPm60	MG516911	19350	19372	+	23	repeat_region		Accessory module	The MDR region-1 of pPm60	ΔTn10	IRL_IS10R	IS10R inverted repeat left
pPm60	MG516911	19457	20665	+	1209	CDS		Accessory module	The MDR region-1 of pPm60	ΔTn10	tnpA	IS10R transposase
pPm60	MG516911	20656	20678	+	23	repeat_region		Accessory module	The MDR region-1 of pPm60	ΔTn10	IRR_IS10R	IS10R inverted repeat right
pPm60	MG516911	20675	21091	-	417	CDS		Accessory module	The MDR region-1 of pPm60	ΔTn10	tetD(B)	Tetracycline transcriptional regulator TetD, class B
pPm60	MG516911	21104	21772	+	669	CDS		Accessory module	The MDR region-1 of pPm60	ΔTn10	tetC(B)	Tetracycline regulatory proteins TetC, class B
pPm60	MG516911	21885	23090	-	1206	CDS		Accessory module	The MDR region-1 of pPm60	ΔTn10	tetA(B)	Tetracycline resistance protein TetA, class B
pPm60	MG516911	23172	23795	+	624	CDS		Accessory module	The MDR region-1 of pPm60	ΔTn10	tetR(B)	Tetracycline repressor protein TetR, class B
pPm60	MG516911	23773	24048	-	276	misc_feature		Accessory module	The MDR region-1 of pPm60	ΔTn10	ΔyeaA	Truncated Tetracycline transcriptional regulator YeaA
pPm60	MG516911	24125	25150	+	1026	misc_feature		Backbone	Plasmid maintenance		ΔumuC	Truncated Translesion error-prone DNA polymerase V subunit; DNA polymerase activity (pseudogene)
pPm60	MG516911	25502	26548	+	1047	CDS		Backbone	Plasmid maintenance			ParB-like family partition protein
pPm60	MG516911	26551	26895	+	345	CDS		Backbone	Plasmid maintenance		ssb	Single-stranded DNA-binding protein
pPm60	MG516911	26888	27310	+	423	CDS		Backbone	Plasmid maintenance			Hypothetical protein
pPm60	MG516911	27320	27712	+	393	CDS		Backbone	Plasmid maintenance			Hypothetical protein
pPm60	MG516911	27865	27896	-	32	repeat_region		Backbone	Plasmid maintenance		parC	Centromere, binding sites for ParG
pPm60	MG516911	28520	28747	-	228	CDS		Backbone	Plasmid maintenance		parG	Centromere-binding protein
pPm60	MG516911	28848	29471	-	624	CDS		Backbone	Plasmid maintenance		parF	Partitioning ATPases
pPm60	MG516911	29741	29986	+	246	CDS		Backbone	Plasmid maintenance	The mazEF toxin–antitoxin system	mazE	Antitoxin MazE
pPm60	MG516911	29986	30318	+	333	CDS		Backbone	Plasmid maintenance	The mazEF toxin–antitoxin system	mazF	Toxin MazF
pPm60	MG516911	30349	30729	+	381	CDS		Backbone	Plasmid maintenance			Hypothetical protein
pPm60	MG516911	31323	32120	-	798	CDS		Backbone	Plasmid maintenance			Hypothetical protein
pPm60	MG516911	32523	33476	+	954	CDS		Backbone	Plasmid maintenance			Recombinase
pPm60	MG516911	33611	38938	-	5328	mobile_element		Accessory module	The MDR region-2 of pPm60	ΔTn7	ΔTn7	Transposon: Truncated Tn7
pPm60	MG516911	33611	33638	-	28	repeat_region		Accessory module	The MDR region-2 of pPm60	ΔTn7	IRR_Tn7	Tn7 inverted repeat right
pPm60	MG516911	33745	34566	+	822	CDS		Accessory module	The MDR region-2 of pPm60	ΔTn7	tnsA	Transposase TnsA
pPm60	MG516911	34553	36661	+	2109	CDS		Accessory module	The MDR region-2 of pPm60	ΔTn7	tnsB	Transposase TnsB
pPm60	MG516911	36658	38325	+	1668	CDS		Accessory module	The MDR region-2 of pPm60	ΔTn7	tnsC	Transposition regulator protein TnsC
pPm60	MG516911	38328	38957	+	630	misc_feature		Accessory module	The MDR region-2 of pPm60	ΔTn7	ΔtnsD	Truncated transposition target site selection protein TnsD
pPm60	MG516911	39128	40648	-	1521	misc_feature		Accessory module	The MDR region-2 of pPm60		Δaer	Truncated Aerotaxis receptor
pPm60	MG516911	40664	43343	-	2680	mobile_element		Accessory module	The MDR region-2 of pPm60	Tn4352	Tn4352	Transposon: Tn4352
pPm60	MG516911	40664	41483	+	820	mobile_element		Accessory module	The MDR region-2 of pPm60	Tn4352	IS26	Insertion sequence: IS26
pPm60	MG516911	40664	40677	+	14	repeat_region		Accessory module	The MDR region-2 of pPm60	Tn4352	IRL_IS26	IS26 inverted repeat left
pPm60	MG516911	40727	41431	+	705	CDS		Accessory module	The MDR region-2 of pPm60	Tn4352	tnpA	IS26 transposase
pPm60	MG516911	41470	41483	+	14	repeat_region		Accessory module	The MDR region-2 of pPm60	Tn4352	IRR_IS26	IS26 inverted repeat right
pPm60	MG516911	41621	42436	-	816	CDS		Accessory module	The MDR region-2 of pPm60	Tn4352	aphA1a	Aminoglycoside 3'-phosphotransferase AphA1a
pPm60	MG516911	42524	43343	+	820	mobile_element		Accessory module	The MDR region-2 of pPm60	Tn4352	IS26	Insertion sequence: IS26
pPm60	MG516911	42524	42537	+	14	repeat_region		Accessory module	The MDR region-2 of pPm60	Tn4352	IRL_IS26	IS26 inverted repeat left
pPm60	MG516911	42587	43291	+	705	CDS		Accessory module	The MDR region-2 of pPm60	Tn4352	tnpA	IS26 transposase
pPm60	MG516911	43330	43343	+	14	repeat_region		Accessory module	The MDR region-2 of pPm60	Tn4352	IRR_IS26	IS26 inverted repeat right
pPm60	MG516911	44174	45034	+	861	CDS		Accessory module	The MDR region-2 of pPm60	The truncated aacC2-tmrB region	aacC2	Aminoglycoside-3-N-acetyltransferase
pPm60	MG516911	45047	45589	+	543	CDS		Accessory module	The MDR region-2 of pPm60	The truncated aacC2-tmrB region	tmrB	Tunicamycin resistance protein
pPm60	MG516911	46071	46262	-	192	CDS		Accessory module	The MDR region-2 of pPm60	The truncated aacC2-tmrB region	orf192	Hypothetical protein
pPm60	MG516911	46286	46513	+	228	CDS		Accessory module	The MDR region-2 of pPm60	The truncated aacC2-tmrB region	orf228	Hypothetical protein
pPm60	MG516911	46510	47691	+	1182	misc_feature		Accessory module	The MDR region-2 of pPm60	The truncated aacC2-tmrB region	orf1182	Hypothetical protein
pPm60	MG516911	47665	48484	+	820	mobile_element		Accessory module	The MDR region-2 of pPm60	IS26	IS26	Insertion sequence: IS26
pPm60	MG516911	47665	47678	+	14	repeat_region		Accessory module	The MDR region-2 of pPm60	IS26	IRL_IS26	IS26 inverted repeat left
pPm60	MG516911	47728	48432	+	705	CDS		Accessory module	The MDR region-2 of pPm60	IS26	tnpA	IS26 transposase
pPm60	MG516911	48471	48484	+	14	repeat_region		Accessory module	The MDR region-2 of pPm60	IS26	IRR_IS26	IS26 inverted repeat right
pPm60	MG516911	48490	48744	+	255	CDS		Accessory module	The MDR region-2 of pPm60		orf255	Hypothetical protein
pPm60	MG516911	48890	49753	+	864	CDS		Accessory module	The MDR region-2 of pPm60		orf864	Short chain dehydrogenase
pPm60	MG516911	49791	50036	+	246	CDS		Accessory module	The MDR region-2 of pPm60		orf246	Hypothetical protein
pPm60	MG516911	50187	50414	+	228	CDS		Accessory module	The MDR region-2 of pPm60		orf288	Hypothetical protein
pPm60	MG516911	50505	51296	+	792	CDS		Accessory module	The MDR region-2 of pPm60		sul3	Dihydropteroate synthase
pPm60	MG516911	51621	52229	+	609	CDS		Accessory module	The MDR region-2 of pPm60		orf609	Hypothetical protein
pPm60	MG516911	52406	52465	-	60	misc_recomb		Accessory module	The MDR region-2 of pPm60	In2-18	attC_qacH2	AttC for qacH2
pPm60	MG516911	52304	52814	-	511	CDS		Accessory module	The MDR region-2 of pPm60	In2-18	qacH2	Quaternary ammonium compound resistance protein
pPm60	MG516911	52917	52976	-	60	misc_recomb		Accessory module	The MDR region-2 of pPm60	In2-18	attC_aadA1a	AttC for aadA1a
pPm60	MG516911	52978	53769	-	792	CDS		Accessory module	The MDR region-2 of pPm60	In2-18	aadA1a	Aminoglycoside (3' ') adenylyltransferase
pPm60	MG516911	53773	53832	-	60	misc_recomb		Accessory module	The MDR region-2 of pPm60	In2-18	attC_sat2	AttC for sat2
pPm60	MG516911	53827	54351	-	525	CDS		Accessory module	The MDR region-2 of pPm60	In2-18	sat2	Streptothricin acetyltransferase
pPm60	MG516911	54357	54451	-	95	misc_recomb		Accessory module	The MDR region-2 of pPm60	In2-18	attC_dfrA1	AttC for dfrA1
pPm60	MG516911	54446	54919	-	474	CDS		Accessory module	The MDR region-2 of pPm60	In2-18	dfrA1	Dihydrofolate reductase
pPm60	MG516911	54933	54995	-	63	misc_recomb		Accessory module	The MDR region-2 of pPm60	In2-18	attI2	AttI2 site
pPm60	MG516911	55251	56228	+	978	pseudo		Accessory module	The MDR region-2 of pPm60	In2-18	intI2	Class 2 integrase
pPm60	MG516911	57137	57164	-	28	repeat_region		Accessory module	The MDR region-2 of pPm60	ΔTn7	IRL_Tn7	Tn7 inverted repeat left
pPm60	MG516911	57165	57863	+	699	misc_feature		Backbone	Plasmid maintenance			Putative membrane protein
pPm60	MG516911	57884	58891	+	1008	pseudo		Backbone	Plasmid maintenance			Putative membrane protein
pPm60	MG516911	58881	59303	+	423	CDS		Backbone	Plasmid maintenance			Hypothetical protein
pPm60	MG516911	59384	60133	+	750	CDS		Backbone	Plasmid maintenance		sipV	Signal peptidase I
pPm60	MG516911	60120	60470	+	351	CDS		Backbone	Plasmid maintenance			Hypothetical protein
pPm60	MG516911	60457	61026	+	570	CDS		Backbone	Plasmid maintenance			lipase-like protein
pPm60	MG516911	61044	61979	+	936	CDS		Backbone	Plasmid maintenance			Restriction endonuclease
pPm60	MG516911	62091	63052	+	962	pseudo		Backbone	Plasmid maintenance			Putative membrane protein
pPm60	MG516911	63049	63666	+	618	CDS		Backbone	Plasmid maintenance			Hypothetical protein
pPm60	MG516911	63713	64027	+	315	CDS		Backbone	Plasmid maintenance			Hypothetical protein
pPm60	MG516911	64079	64507	-	429	CDS		Backbone	Plasmid maintenance			Hypothetical protein
pPm60	MG516911	64569	66140	-	1572	CDS		Backbone	Plasmid maintenance			Putative DNA helicase
pPm60	MG516911	66250	66609	-	360	CDS		Backbone	Conjugal transfer		tivF1	F-type type IV secretion, propilin/pilus component
pPm60	MG516911	66723	67529	-	807	CDS		Backbone	Conjugal transfer			DsbA-like thioredoxin domain-containing protein
pPm60	MG516911	67546	68187	-	642	CDS		Backbone	Conjugal transfer			Hypothetical protein
pPm60	MG516911	68218	70719	+	2502	CDS		Backbone	Conjugal transfer		rlx	Relaxase
pPm60	MG516911	70716	72629	+	1914	CDS		Backbone	Conjugal transfer		tivF11-2	F-type type IV secretion, inner-membrane component of translocation channel
pPm60	MG516911	72630	72980	+	351	CDS		Backbone	Conjugal transfer			Hypothetical protein
pPm60	MG516911	72992	73651	+	660	CDS		Backbone	Conjugal transfer		cpl	Coupling protein
pPm60	MG516911	73734	74015	+	282	CDS		Backbone	Conjugal transfer			Hypothetical protein
pPm60	MG516911	74012	74803	+	792	CDS		Backbone	Conjugal transfer		dsbA	Protein-disulfide isomerase DsbA
pPm60	MG516911	74825	75109	+	285	CDS		Backbone	Conjugal transfer		tivF10	F-type type IV secretion, inner-membrane component of translocation channel
pPm60	MG516911	75109	75762	+	654	CDS		Backbone	Conjugal transfer		tivF11-1	F-type type IV secretion, inner-membrane component of translocation channel
pPm60	MG516911	75755	76756	+	1002	CDS		Backbone	Conjugal transfer		tivF12	F-type type IV secretion, outer-membrane component of translocation channel
pPm60	MG516911	76760	78052	+	1293	CDS		Backbone	Conjugal transfer		tivF13	F-type type IV secretion, outer-membrane component of translocation channel
pPm60	MG516911	78069	78581	+	513	CDS		Backbone	Conjugal transfer		tivF14	F-type type IV secretion, outer-membrane component of translocation channel
pPm60	MG516911	78712	79476	+	765	CDS		Backbone	Conjugal transfer		dsbC	Plasmid-related disulfide bond isomerase
pPm60	MG516911	79476	81962	+	2487	CDS		Backbone	Conjugal transfer		tivF15	F-type type IV secretion, ATPase
pPm60	MG516911	81946	82224	+	279	CDS		Backbone	Conjugal transfer			Hypothetical protein
pPm60	MG516911	82226	82741	+	516	CDS		Backbone	Conjugal transfer			Signal peptidase I
pPm60	MG516911	82735	83955	+	1221	CDS		Backbone	Conjugal transfer		tivF8	F-type type IV secretion, pilus extension and retraction protein
pPm60	MG516911	83955	85010	+	1056	CDS		Backbone	Conjugal transfer		tivF7	F-type type IV secretion, pilus extension and retraction protein
pPm60	MG516911	85064	85699	+	636	CDS		Backbone	Plasmid maintenance			Putative membrane protein
pPm60	MG516911	85764	86528	-	765	CDS		Backbone	Plasmid maintenance			Putative membrane protein
pPm60	MG516911	86710	87438	+	729	CDS		Backbone	Plasmid maintenance			Putative membrane protein
pPm60	MG516911	87569	88066	+	498	CDS		Backbone	Plasmid maintenance			Hypothetical protein
pPm60	MG516911	88144	89433	+	1290	CDS		Backbone	Plasmid maintenance			Recombination RecT-like protein
pPm60	MG516911	89482	90576	+	1095	CDS		Backbone	Plasmid maintenance			YqaJ-like viral recombinase domain protein
pPm60	MG516911	90614	90982	+	369	CDS		Backbone	Plasmid maintenance			Hypothetical protein
pPm60	MG516911	91036	92043	+	1008	CDS		Backbone	Plasmid maintenance		cobS	Cobaltochelatase CobS
pPm60	MG516911	92142	93329	+	1188	CDS		Backbone	Plasmid maintenance			Hypothetical protein
pPm60	MG516911	93394	95334	+	1941	CDS		Backbone	Plasmid maintenance			VWFA super family
pPm60	MG516911	95571	96602	+	1032	CDS		Backbone	Conjugal transfer		tivF2	F-type type IV secretion, pilus extension and retraction protein
pPm60	MG516911	96618	98027	+	1410	CDS		Backbone	Conjugal transfer		tivF4	F-type type IV secretion, pilus extension and retraction protein
pPm60	MG516911	98047	101280	+	3234	CDS		Backbone	Conjugal transfer		tivF3	F-type type IV secretion, mating pair stabilization protein
pPm60	MG516911	101339	101593	-	255	CDS		Backbone	Conjugal transfer			Hypothetical protein
pPm60	MG516911	101752	104523	+	2772	CDS		Backbone	Conjugal transfer		tivF6	F-type type IV secretion, mating pair stabilization protein
pPm60	MG516911	104558	105397	-	840	CDS		Backbone	Plasmid maintenance			Putative membrane protein
pPm60	MG516911	105397	105957	-	561	CDS		Backbone	Plasmid maintenance		flhC	Transcriptional activator FlhC
pPm60	MG516911	105954	106475	-	522	CDS		Backbone	Plasmid maintenance			Hypothetical protein
pPm60	MG516911	106498	107046	-	549	CDS		Backbone	Plasmid maintenance			Methyltransferase domain protein
pPm60	MG516911	107533	107991	+	459	CDS		Backbone	Plasmid maintenance			Hypothetical protein
pPm60	MG516911	108327	108746	-	420	CDS		Backbone	Plasmid maintenance			Hypothetical protein
pPm60	MG516911	109037	109882	+	846	CDS		Backbone	Plasmid maintenance			Methyltransferase domain protein
pPm60	MG516911	110179	111138	+	960	CDS		Backbone	Plasmid maintenance		groEL	Chaperonin GroEL
pPm60	MG516911	111143	111523	+	381	CDS		Backbone	Plasmid maintenance		stbB	Plasmid stability protein
pPm60	MG516911	111534	112025	+	492	CDS		Backbone	Plasmid maintenance			Hypothetical protein
pPm60	MG516911	112560	112688	-	129	CDS		Backbone	Plasmid maintenance			Hypothetical protein

## Sheet: p16Pre36-NDM
Annotion of plasmid p16Pre36-NDM
Seq_id	#Locus_tag	start	stop	strand	Length	Type	Description		Classification	Group		Gene_name	Product
p16Pre36-NDM	KX832927	1	900	+	900	CDS		Backbone	Plasmid replication			repA	Replication initiation protein
p16Pre36-NDM	KX832927	903	1130	+	228	CDS		Backbone	Plasmid maintenance				Hypothetical protein
p16Pre36-NDM	KX832927	1135	1359	+	225	CDS		Backbone	Plasmid maintenance				Hypothetical protein
p16Pre36-NDM	KX832927	1248	1277	+	30	repeat_region		Backbone	Plasmid replication			iterons	RepA-binding sites; regulation of replication
p16Pre36-NDM	KX832927	1389	2225	+	837	CDS		Backbone	Plasmid maintenance			ter	DNA replication terminus site-binding protein
p16Pre36-NDM	KX832927	2225	2518	+	294	CDS		Backbone	Plasmid maintenance				Hypothetical protein
p16Pre36-NDM	KX832927	2515	2940	+	426	CDS		Backbone	Plasmid maintenance				Hypothetical protein
p16Pre36-NDM	KX832927	3192	3944	+	753	CDS		Backbone	Plasmid maintenance				Hypothetical protein
p16Pre36-NDM	KX832927	4229	4672	+	444	CDS		Backbone	Plasmid maintenance			umuD	Translesion error-prone DNA polymerase V subunit; RecA-activated auto-protease
p16Pre36-NDM	KX832927	4672	5934	+	1263	CDS		Backbone	Plasmid maintenance			umuC	Translesion error-prone DNA polymerase V subunit; DNA polymerase activity (pseudogene)
p16Pre36-NDM	KX832927	6361	7407	+	1047	CDS		Backbone	Plasmid maintenance				ParB/RepB/Spo0J family partition protein
p16Pre36-NDM	KX832927	7747	8169	+	423	CDS		Backbone	Plasmid maintenance				Hypothetical protein
p16Pre36-NDM	KX832927	8178	8570	+	393	CDS		Backbone	Plasmid maintenance				Hypothetical protein
p16Pre36-NDM	KX832927	8729	8768	-	40	repeat_region		Backbone	Plasmid maintenance			parC	Centromere, binding sites for ParG
p16Pre36-NDM	KX832927	9390	9617	-	228	CDS		Backbone	Plasmid maintenance			parG	Centromere-binding protein
p16Pre36-NDM	KX832927	9709	10332	-	624	CDS		Backbone	Plasmid maintenance			parF	Partitioning ATPases
p16Pre36-NDM	KX832927	10653	10898	+	246	CDS		Backbone	Plasmid maintenance	The mazEF toxin–antitoxin system		mazE	Antitoxin MazE
p16Pre36-NDM	KX832927	10898	11230	+	333	CDS		Backbone	Plasmid maintenance	The mazEF toxin–antitoxin system		mazF	Toxin MazF
p16Pre36-NDM	KX832927	11332	12186	+	855	mobile_element		Accessory module	ISPrre6	ISPrre6	ISPrre6	ISPrre6	Insertion sequence: ISPrre6
p16Pre36-NDM	KX832927	11332	11380	+	49	repeat_region		Accessory module	ISPrre6	ISPrre6	ISPrre6	IRL_ISPrre6	ISPrre6 inverted repeat left
p16Pre36-NDM	KX832927	11390	11788	+	399	CDS		Accessory module	ISPrre6	ISPrre6	ISPrre6	tnpA	ISPrre6 transposase
p16Pre36-NDM	KX832927	11916	12182	+	267	CDS		Accessory module	ISPrre6	ISPrre6	ISPrre6	tnpB	ISPrre6 transposase
p16Pre36-NDM	KX832927	12137	12186	+	50	repeat_region		Accessory module	ISPrre6	ISPrre6	ISPrre6	IRR_ISPrre6	ISPrre6 inverted repeat right
p16Pre36-NDM	KX832927	12250	14958	+	2709	CDS		Accessory module	Others			yeeA	Type I restriction-modification system methyltransferase subunit
p16Pre36-NDM	KX832927	14951	16882	+	1932	CDS		Accessory module	Others				DNA helicase
p16Pre36-NDM	KX832927	16886	17173	+	288	CDS		Accessory module	Others				Hypothetical protein
p16Pre36-NDM	KX832927	17177	18091	+	915	CDS		Accessory module	Others				Putative helicase
p16Pre36-NDM	KX832927	18214	18519	+	306	misc_feature		Accessory module	Others				Hypothetical protein
p16Pre36-NDM	KX832927	19229	19432	-	204	CDS		Accessory module	Others				Hypothetical protein
p16Pre36-NDM	KX832927	19457	19494	-	38	repeat_region		Accessory module	The MDR region-1 of p16Pre36-NDM	The Tn6381 remnant		IRL_Tn6381	Tn6381 inverted repeat left
p16Pre36-NDM	KX832927	19490	20327	-	838	CDS		Accessory module	The MDR region-1 of p16Pre36-NDM	The Tn6381 remnant		ΔtnpA	Truncated Tn6381 transposase
p16Pre36-NDM	KX832927	20349	21675	-	1327	mobile_element		Accessory module	The MDR region-1 of p16Pre36-NDM	IS4321R	IS4321R	IS4321R	Insertion sequence: IS4321R
p16Pre36-NDM	KX832927	20352	20362	-	11	repeat_region		Accessory module	The MDR region-1 of p16Pre36-NDM	IS4321R	IS4321R	IRR_IS4321R	IS4321R inverted repeat right
p16Pre36-NDM	KX832927	20604	21608	-	1005	CDS		Accessory module	The MDR region-1 of p16Pre36-NDM	IS4321R	IS4321R	tnpA	IS4321R transposase
p16Pre36-NDM	KX832927	21658	21668	-	11	repeat_region		Accessory module	The MDR region-1 of p16Pre36-NDM	IS4321R	IS4321R	IRL_IS4321R	IS4321R inverted repeat left
p16Pre36-NDM	KX832927	21683	22502	+	820	mobile_element		Accessory module	The MDR region-1 of p16Pre36-NDM	IS26	IS26	IS26	Insertion sequence: IS26
p16Pre36-NDM	KX832927	21683	21696	+	14	repeat_region		Accessory module	The MDR region-1 of p16Pre36-NDM	IS26	IS26	IRL_IS26	IS26 inverted repeat left
p16Pre36-NDM	KX832927	21746	22450	+	705	CDS		Accessory module	The MDR region-1 of p16Pre36-NDM	IS26	IS26	tnpA	IS26 transposase
p16Pre36-NDM	KX832927	22489	22502	+	14	repeat_region		Accessory module	The MDR region-1 of p16Pre36-NDM	IS26	IS26	IRR_IS26	IS26 inverted repeat right
p16Pre36-NDM	KX832927	22644	22668	+	25	repeat_region		Accessory module	The MDR region-1 of p16Pre36-NDM	In1129		IRi_In1129	In1129 inverted repeat at the integrase end
p16Pre36-NDM	KX832927	22846	23859	-	1014	CDS		Accessory module	The MDR region-1 of p16Pre36-NDM	In1129		intI1	IntI1 integrase
p16Pre36-NDM	KX832927	23944	24006	+	63	misc_recomb		Accessory module	The MDR region-1 of p16Pre36-NDM	In1129		attI1	AttI1 site
p16Pre36-NDM	KX832927	24020	24493	+	474	CDS		Accessory module	The MDR region-1 of p16Pre36-NDM	In1129		dfrA1	Trimethoprim-resistant dihydrofolate reductase DfrA1
p16Pre36-NDM	KX832927	24488	24582	+	95	misc_recomb		Accessory module	The MDR region-1 of p16Pre36-NDM	In1129		attC_dfrA1	AttC site for dfrA1
p16Pre36-NDM	KX832927	24586	25431	+	846	CDS		Accessory module	The MDR region-1 of p16Pre36-NDM	In1129		aadA27c	Aminoglycoside resistance protein
p16Pre36-NDM	KX832927	25386	25444	+	59	misc_recomb		Accessory module	The MDR region-1 of p16Pre36-NDM	In1129		attC_aadA27c	AttC site for aadA27c
p16Pre36-NDM	KX832927	25548	25895	+	348	CDS		Accessory module	The MDR region-1 of p16Pre36-NDM	In1129		qacED1	Truncated quaternary ammonium resistance protein
p16Pre36-NDM	KX832927	25889	26728	+	840	CDS		Accessory module	The MDR region-1 of p16Pre36-NDM	In1129		sul1	Sulfonamide resistance protein
p16Pre36-NDM	KX832927	26856	27356	+	501	CDS		Accessory module	The MDR region-1 of p16Pre36-NDM	In1129		orf5	Hypothetical protein
p16Pre36-NDM	KX832927	27380	27667	+	288	CDS		Accessory module	The MDR region-1 of p16Pre36-NDM	In1129		orf6	Hypothetical protein
p16Pre36-NDM	KX832927	27679	27703	+	25	repeat_region		Accessory module	The MDR region-1 of p16Pre36-NDM	In1129		IRt_In1129	In1129 inverted repeat at the tni end
p16Pre36-NDM	KX832927	27802	28681	+	880	mobile_element		Accessory module	The MDR region-1 of p16Pre36-NDM	IS6100	IS6100	IS6100	Insertion sequence: IS6100
p16Pre36-NDM	KX832927	27802	27815	+	14	repeat_region		Accessory module	The MDR region-1 of p16Pre36-NDM	IS6100	IS6100	IRL_IS6100	IS6100 inverted repeat left
p16Pre36-NDM	KX832927	27863	28627	+	765	CDS		Accessory module	The MDR region-1 of p16Pre36-NDM	IS6100	IS6100	tnpA	IS6100 transposase
p16Pre36-NDM	KX832927	28668	28681	+	14	repeat_region		Accessory module	The MDR region-1 of p16Pre36-NDM	IS6100	IS6100	IRR_IS6100	IS6100 inverted repeat right
p16Pre36-NDM	KX832927	28682	29002	+	321	mobile_element		Accessory module	The MDR region-1 of p16Pre36-NDM	ΔIS6100	ΔIS6100	ΔIS6100	Insertion sequence: Truncated IS6100
p16Pre36-NDM	KX832927	28646	28930	+	285	misc_feature		Accessory module	The MDR region-1 of p16Pre36-NDM	ΔIS6100	ΔIS6100	ΔtnpA	Truncated IS6100 transposase
p16Pre36-NDM	KX832927	28989	29002	+	14	repeat_region		Accessory module	The MDR region-1 of p16Pre36-NDM	ΔIS6100	ΔIS6100	IRR_IS6100	IS6100 inverted repeat right
p16Pre36-NDM	KX832927	29199	29936	+	738	CDS		Accessory module	The MDR region-1 of p16Pre36-NDM	The Truncated GIsul2 related region		resG	Resolvase
p16Pre36-NDM	KX832927	29933	30157	+	225	CDS		Accessory module	The MDR region-1 of p16Pre36-NDM	The Truncated GIsul2 related region		orf225	Hypothetical protein
p16Pre36-NDM	KX832927	30251	32094	-	1844	mobile_element		Accessory module	The MDR region-1 of p16Pre36-NDM	The Truncated GIsul2 related region	ISCR2	ISCR2	Insertion sequence: ISCR2
p16Pre36-NDM	KX832927	30251	30266	+	16	repeat_region		Accessory module	The MDR region-1 of p16Pre36-NDM	The Truncated GIsul2 related region	ISCR2	terIS_ISCR2	TerIS of ISCR2
p16Pre36-NDM	KX832927	30368	31861	+	1494	CDS		Accessory module	The MDR region-1 of p16Pre36-NDM	The Truncated GIsul2 related region	ISCR2	tnpA_ISCR2	TnpA for ISCR2
p16Pre36-NDM	KX832927	32076	32094	+	19	repeat_region		Accessory module	The MDR region-1 of p16Pre36-NDM	The Truncated GIsul2 related region	ISCR2	oriIS_ISCR2	OriIS of ISCR2
p16Pre36-NDM	KX832927	32037	32097	-	61	misc_feature		Accessory module	The MDR region-1 of p16Pre36-NDM	The Truncated GIsul2 related region		ΔglmM	Truncated Phosphoglucosamine mutase
p16Pre36-NDM	KX832927	32194	33063	-	870	CDS		Accessory module	The MDR region-1 of p16Pre36-NDM	The Truncated GIsul2 related region		erm	rRNA adenine N-6-methyltransferase
p16Pre36-NDM	KX832927	33047	33709	-	663	CDS		Accessory module	The MDR region-1 of p16Pre36-NDM	The Truncated GIsul2 related region		sul2	Dihydropteroate synthase
p16Pre36-NDM	KX832927	34016	34327	+	312	CDS	IncC2	Backbone	Plasmid maintenance				Hypothetical protein
p16Pre36-NDM	KX832927	34501	35286	+	786	CDS	IncC2	Backbone	Plasmid maintenance			parA	Partitioning ATPases
p16Pre36-NDM	KX832927	35290	36471	+	1182	CDS	IncC2	Backbone	Plasmid maintenance			parB	Centromere-binding protein
p16Pre36-NDM	KX832927	36520	36792	+	273	CDS	IncC2	Backbone	Plasmid maintenance				Hypothetical protein
p16Pre36-NDM	KX832927	36845	37480	-	636	CDS	IncC2	Backbone	Plasmid maintenance				Type I restriction endonuclease subunit M
p16Pre36-NDM	KX832927	37572	37715	-	144	CDS	IncC2	Backbone	Plasmid maintenance				Hypothetical protein
p16Pre36-NDM	KX832927	38034	38411	+	378	CDS	IncC2	Backbone	Plasmid maintenance				Hypothetical protein
p16Pre36-NDM	KX832927	38404	38685	+	282	CDS	IncC2	Backbone	Plasmid maintenance				Hypothetical protein
p16Pre36-NDM	KX832927	38660	39334	+	675	CDS	IncC2	Backbone	Plasmid maintenance				Thymidylate kinase
p16Pre36-NDM	KX832927	39327	39833	+	507	CDS	IncC2	Backbone	Plasmid maintenance				Hypothetical protein
p16Pre36-NDM	KX832927	39839	40150	+	312	CDS	IncC2	Backbone	Plasmid maintenance				Hypothetical protein
p16Pre36-NDM	KX832927	40159	40659	+	501	CDS	IncC2	Backbone	Plasmid maintenance				Hypothetical protein
p16Pre36-NDM	KX832927	40663	42090	+	1428	CDS	IncC2	Backbone	Plasmid maintenance				DNA cytosine methyltransferase
p16Pre36-NDM	KX832927	42090	42746	+	657	CDS	IncC2	Backbone	Plasmid maintenance				Hypothetical protein
p16Pre36-NDM	KX832927	42952	43170	+	219	CDS	IncC2	Backbone	Plasmid maintenance				Hypothetical protein
p16Pre36-NDM	KX832927	43264	43881	+	618	CDS	IncC2	Backbone	Plasmid maintenance				Hypothetical protein
p16Pre36-NDM	KX832927	44114	44266	+	153	CDS	IncC2	Backbone	Plasmid maintenance			orf153	Hypothetical protein
p16Pre36-NDM	KX832927	44254	44262	-	9	repeat_region		Accessory module	Tn10	Tn10	Tn10	DR_Tn10	Tn10 direct repeat
p16Pre36-NDM	KX832927	44263	45421	+	1159	mobile_element		Accessory module	Tn10	ΔIS10R-5’	ΔIS10R-5’	ΔIS10R-5’	Insertion sequence: Disrupted IS10R, 5' fragment
p16Pre36-NDM	KX832927	44263	44279	+	17	repeat_region		Accessory module	Tn10	ΔIS10R-5’	ΔIS10R-5’	IRL_IS10R	IS10R inverted repeat left
p16Pre36-NDM	KX832927	44370	45530	+	1161	misc_feature		Accessory module	Tn10	ΔIS10R-5’	ΔIS10R-5’	ΔtnpA-5’	Disrupted IS10R transposase, 5' fragment
p16Pre36-NDM	KX832927	45418	45421	-	4	repeat_region		Accessory module	Tn10	ISKpn26	ISKpn26	DR_ISKpn26	ISKpn26 direct repeat
p16Pre36-NDM	KX832927	45422	46617	-	1196	mobile_element		Accessory module	Tn10	ISKpn26	ISKpn26	ISKpn26	Insertion sequence: ISKpn26
p16Pre36-NDM	KX832927	45422	45438	-	17	repeat_region		Accessory module	Tn10	ISKpn26	ISKpn26	IRR_ISKpn26	ISKpn26 inverted repeat right
p16Pre36-NDM	KX832927	45569	46549	-	981	CDS		Accessory module	Tn10	ISKpn26	ISKpn26	tnpA	ISKpn26 transposase
p16Pre36-NDM	KX832927	46601	46617	-	17	repeat_region		Accessory module	Tn10	ISKpn26	ISKpn26	IRL_ISKpn26	ISKpn26 inverted repeat left
p16Pre36-NDM	KX832927	46618	46621	-	4	repeat_region		Accessory module	Tn10	ISKpn26	ISKpn26	DR_ISKpn26	ISKpn26 direct repeat
p16Pre36-NDM	KX832927	46618	46791	+	174	mobile_element		Accessory module	Tn10	ΔIS10R-3’	ΔIS10R-3’	ΔIS10R-3’	Insertion sequence: Disrupted IS10R, 3' fragment
p16Pre36-NDM	KX832927	46665	46778	+	114	misc_feature		Accessory module	Tn10	ΔIS10R-3’	ΔIS10R-3’	ΔtnpA-3’	Disrupted IS10R transposase, 3' fragment
p16Pre36-NDM	KX832927	46775	46791	+	17	repeat_region		Accessory module	Tn10	ΔIS10R-3’	ΔIS10R-3’	IRR_IS10R	IS10R inverted repeat right
p16Pre36-NDM	KX832927	46788	47204	-	417	CDS		Accessory module	Tn10			tetD(B)	Tetracycline transcriptional regulator TetD, class B
p16Pre36-NDM	KX832927	47217	47885	+	669	CDS		Accessory module	Tn10			tetC(B)	Tetracycline regulatory proteins TetC, class B
p16Pre36-NDM	KX832927	47998	49203	-	1206	CDS		Accessory module	Tn10			tetA(B)	Tetracycline resistance protein TetA, class B
p16Pre36-NDM	KX832927	49285	49908	+	624	CDS		Accessory module	Tn10			tetR(B)	Tetracycline repressor protein TetR, class B
p16Pre36-NDM	KX832927	49886	50572	-	687	CDS		Accessory module	Tn10			yeaA	Tetracycline transcriptional regulator YeaA
p16Pre36-NDM	KX832927	50580	51068	-	489	CDS		Accessory module	Tn10			ydjB	Amino acid-binding protein YdjB
p16Pre36-NDM	KX832927	50959	51279	-	321	CDS		Accessory module	Tn10			hmoA	Heme-degrading monooxygenase HmoA and related ABM domain proteins
p16Pre36-NDM	KX832927	51723	52928	+	1206	CDS		Accessory module	Tn10			ydhA	Sodium/glutamate symport carrier protein YdhA
p16Pre36-NDM	KX832927	53281	54609	-	1329	mobile_element		Accessory module	Tn10	IS10L	IS10L	IS10L	Insertion sequence: IS10L
p16Pre36-NDM	KX832927	53281	53297	-	17	repeat_region		Accessory module	Tn10	IS10L	IS10L	IRR_IS10L	IS10L inverted repeat right
p16Pre36-NDM	KX832927	53294	54502	-	1209	CDS		Accessory module	Tn10	IS10L	IS10L	tnpA	IS10L transposase
p16Pre36-NDM	KX832927	54593	54609	-	17	repeat_region		Accessory module	Tn10	IS10L	IS10L	IRL_IS10L	IS10L inverted repeat left
p16Pre36-NDM	KX832927	54610	54618	-	9	repeat_region		Accessory module	Tn10	Tn10	Tn10	DR_Tn10	Tn10 direct repeat
p16Pre36-NDM	KX832927	54840	55328	-	489	CDS	IncC2	Backbone	Plasmid maintenance			orf489	Hypothetical protein
p16Pre36-NDM	KX832927	55343	57535	-	2193	CDS	IncC2	Backbone	Plasmid maintenance			topB	DNA topoisomerase III
p16Pre36-NDM	KX832927	57535	57768	-	234	CDS	IncC2	Backbone	Plasmid maintenance				Hypothetical protein
p16Pre36-NDM	KX832927	57750	58367	-	618	CDS	IncC2	Backbone	Plasmid maintenance				Hypothetical protein
p16Pre36-NDM	KX832927	58535	61513	+	2979	CDS	IncC2	Backbone	Conjugal transfer			rlx-1	Relaxase
p16Pre36-NDM	KX832927	61510	63375	+	1866	CDS	IncC2	Backbone	Conjugal transfer			cpl-1	Coupling protein
p16Pre36-NDM	KX832927	63386	63970	+	585	CDS	IncC2	Backbone	Conjugal transfer				Conjugative transfer protein 234
p16Pre36-NDM	KX832927	63927	64556	+	630	CDS	IncC2	Backbone	Conjugal transfer				Conjugative transfer protein s043
p16Pre36-NDM	KX832927	64566	65012	+	447	CDS	IncC2	Backbone	Conjugal transfer				Hypothetical protein
p16Pre36-NDM	KX832927	65022	65399	+	378	CDS	IncC2	Backbone	Conjugal transfer				Hypothetical protein
p16Pre36-NDM	KX832927	65399	66061	+	663	CDS	IncC2	Backbone	Conjugal transfer				Hypothetical protein
p16Pre36-NDM	KX832927	66379	66756	+	378	CDS	IncC2	Backbone	Conjugal transfer				Hypothetical protein
p16Pre36-NDM	KX832927	66901	67050	+	150	CDS	IncC2	Backbone	Conjugal transfer			tivF10-1	F-type type IV secretion, inner-membrane component of translocation channel
p16Pre36-NDM	KX832927	67178	67804	+	627	CDS	IncC2	Backbone	Conjugal transfer			tivF11-1	F-type type IV secretion, inner-membrane component of translocation channel
p16Pre36-NDM	KX832927	67788	68705	+	918	CDS	IncC2	Backbone	Conjugal transfer			tivF12-1	F-type type IV secretion, outer-membrane component of translocation channel
p16Pre36-NDM	KX832927	68702	70018	+	1317	CDS	IncC2	Backbone	Conjugal transfer			tivF13-1	F-type type IV secretion, outer-membrane component of translocation channel
p16Pre36-NDM	KX832927	70015	70593	+	579	CDS	IncC2	Backbone	Conjugal transfer			tivF14-1	F-type type IV secretion, outer-membrane component of translocation channel
p16Pre36-NDM	KX832927	70606	70989	+	384	CDS	IncC2	Backbone	Conjugal transfer			tivF1-1	F-type type IV secretion, propilin/pilus component
p16Pre36-NDM	KX832927	71178	76721	+	5544	CDS	IncC2	Backbone	Conjugal transfer			orf1847	Hypothetical protein
p16Pre36-NDM	KX832927	76870	77577	+	708	CDS	IncC2	Backbone	Conjugal transfer			dsbC	Protein disulfide isomerase II DsbC
p16Pre36-NDM	KX832927	77574	80021	+	2448	CDS	IncC2	Backbone	Conjugal transfer			tivF15-1	F-type type IV secretion, ATPase
p16Pre36-NDM	KX832927	80036	80353	+	318	CDS	IncC2	Backbone	Conjugal transfer				Conjugative transfer protein 345
p16Pre36-NDM	KX832927	80350	80880	+	531	CDS	IncC2	Backbone	Conjugal transfer			trhF	Conjugative signal peptidase TrhF
p16Pre36-NDM	KX832927	80843	82108	+	1266	CDS	IncC2	Backbone	Conjugal transfer			tivF8-1	F-type type IV secretion, pilus extension and retraction protein
p16Pre36-NDM	KX832927	82118	82126	+	9	repeat_region		Accessory module	IS1R	IS1R	IS1R	DR_IS1R	IS1R direct repeat
p16Pre36-NDM	KX832927	82127	82894	+	768	mobile_element		Accessory module	IS1R	IS1R	IS1R	IS1R	Insertion sequence: IS1R
p16Pre36-NDM	KX832927	82127	82149	+	23	repeat_region		Accessory module	IS1R	IS1R	IS1R	IRL_IS1R	IS1R inverted repeat left
p16Pre36-NDM	KX832927	82182	82457	+	276	CDS		Accessory module	IS1R	IS1R	IS1R	insA	IS1R transposase InsA
p16Pre36-NDM	KX832927	82376	82879	+	504	CDS		Accessory module	IS1R	IS1R	IS1R	insB	IS1R transposase InsB
p16Pre36-NDM	KX832927	82872	82894	+	23	repeat_region		Accessory module	IS1R	IS1R	IS1R	IRR_IS1R	IS1R inverted repeat right
p16Pre36-NDM	KX832927	82895	82903	+	9	repeat_region		Accessory module	IS1R	IS1R	IS1R	DR_IS1R	IS1R direct repeat
p16Pre36-NDM	KX832927	83035	83553	+	519	CDS	IncC2	Backbone	Conjugal transfer			yfgF	YfgF
p16Pre36-NDM	KX832927	83550	84557	+	1008	CDS	IncC2	Backbone	Conjugal transfer			tivF7-1	F-type type IV secretion, pilus extension and retraction protein
p16Pre36-NDM	KX832927	84673	87471	+	2799	CDS	IncC2	Backbone	Conjugal transfer			tivF6-1	F-type type IV secretion, mating pair stabilization protein
p16Pre36-NDM	KX832927	87609	89081	+	1473	CDS		Accessory module	The dfrA6-ereA region			xerC	site-specific tyrosine recombinase XerC
p16Pre36-NDM	KX832927	89078	91699	+	2622	CDS		Accessory module	The dfrA6-ereA region				Hypothetical protein
p16Pre36-NDM	KX832927	91696	92364	+	669	CDS		Accessory module	The dfrA6-ereA region				Hypothetical protein
p16Pre36-NDM	KX832927	92357	92797	+	441	CDS		Accessory module	The dfrA6-ereA region				Hypothetical protein
p16Pre36-NDM	KX832927	92790	94964	+	2175	CDS		Accessory module	The dfrA6-ereA region			recD	ATP-dependent RecD-like DNA helicase
p16Pre36-NDM	KX832927	95144	96202	-	1059	CDS		Accessory module	The dfrA6-ereA region			xerD	Site-specific recombinase XerD
p16Pre36-NDM	KX832927	96474	96947	+	474	CDS		Accessory module	The dfrA6-ereA region			dfrA6	Trimethoprim-resistant dihydrofolate reductase DfrA6
p16Pre36-NDM	KX832927	97128	98351	+	1224	CDS		Accessory module	The dfrA6-ereA region			ereA	Erythromycin esterase
p16Pre36-NDM	KX832927	98476	99018	+	543	CDS		Accessory module	The dfrA6-ereA region			dinB	DinB family
p16Pre36-NDM	KX832927	99113	99514	+	402	CDS		Accessory module	The dfrA6-ereA region				Hypothetical protein
p16Pre36-NDM	KX832927	99629	99961	+	333	CDS		Accessory module	The dfrA6-ereA region				Hypothetical protein
p16Pre36-NDM	KX832927	100068	100574	+	507	CDS		Accessory module	The dfrA6-ereA region				Hypothetical protein
p16Pre36-NDM	KX832927	101203	101667	+	465	CDS		Accessory module	The dfrA6-ereA region				Acetyltransferase (GNAT) family
p16Pre36-NDM	KX832927	102121	102981	-	861	CDS	IncC2	Backbone	Plasmid maintenance				Hypothetical protein
p16Pre36-NDM	KX832927	103104	103745	-	642	CDS	IncC2	Backbone	Plasmid maintenance				Hypothetical protein
p16Pre36-NDM	KX832927	104039	104359	+	321	CDS	IncC2	Backbone	Plasmid maintenance				Hypothetical protein
p16Pre36-NDM	KX832927	104663	104848	+	186	CDS	IncC2	Backbone	Plasmid maintenance				Hypothetical protein
p16Pre36-NDM	KX832927	105068	106036	+	969	CDS	IncC2	Backbone	Plasmid maintenance			cobS	Aerobic cobaltochelatase CobS subunit
p16Pre36-NDM	KX832927	106047	106955	+	909	CDS	IncC2	Backbone	Plasmid maintenance				Hypothetical protein
p16Pre36-NDM	KX832927	107019	107546	+	528	CDS	IncC2	Backbone	Plasmid maintenance			ssb	Single-strand binding protein
p16Pre36-NDM	KX832927	107641	108630	+	990	CDS	IncC2	Backbone	Plasmid maintenance			recT	Phage recombination protein Bet, RecT family
p16Pre36-NDM	KX832927	108693	109703	+	1011	CDS	IncC2	Backbone	Plasmid maintenance				Putative phage-type endonuclease,YqaJ-like viral recombinase domain
p16Pre36-NDM	KX832927	109903	111180	+	1278	CDS	IncC2	Backbone	Plasmid maintenance				Cobalamine biosynthesis protein
p16Pre36-NDM	KX832927	111265	113061	+	1797	CDS	IncC2	Backbone	Plasmid maintenance				VWA domain-containing protein
p16Pre36-NDM	KX832927	113123	113458	+	336	CDS	IncC2	Backbone	Plasmid maintenance				Hypothetical protein
p16Pre36-NDM	KX832927	113723	114262	+	540	CDS	IncC2	Backbone	Plasmid maintenance				Hypothetical protein
p16Pre36-NDM	KX832927	114353	114853	+	501	CDS	IncC2	Backbone	Plasmid maintenance				Hypothetical protein
p16Pre36-NDM	KX832927	114927	115811	+	885	CDS	IncC2	Backbone	Plasmid maintenance				DNA methylase
p16Pre36-NDM	KX832927	115877	116101	+	225	CDS	IncC2	Backbone	Plasmid maintenance				2Fe-2S ferredoxin
p16Pre36-NDM	KX832927	116163	116552	+	390	CDS	IncC2	Backbone	Plasmid maintenance				Hypothetical protein
p16Pre36-NDM	KX832927	116542	116994	+	453	CDS	IncC2	Backbone	Plasmid maintenance				Hypothetical protein
p16Pre36-NDM	KX832927	116999	117274	+	276	CDS	IncC2	Backbone	Plasmid maintenance				Hypothetical protein
p16Pre36-NDM	KX832927	117332	117523	+	192	CDS	IncC2	Backbone	Plasmid maintenance				Hypothetical protein
p16Pre36-NDM	KX832927	117568	117945	+	378	CDS	IncC2	Backbone	Plasmid maintenance				Topoisomerase II
p16Pre36-NDM	KX832927	118137	118481	+	345	CDS	IncC2	Backbone	Plasmid maintenance				Hypothetical protein
p16Pre36-NDM	KX832927	118559	118861	+	303	CDS	IncC2	Backbone	Plasmid maintenance				Hypothetical protein
p16Pre36-NDM	KX832927	118939	120564	+	1626	CDS	IncC2	Backbone	Plasmid maintenance				DNA cytosine methyltransferase
p16Pre36-NDM	KX832927	120757	121056	+	300	CDS	IncC2	Backbone	Plasmid maintenance				Hypothetical protein
p16Pre36-NDM	KX832927	121130	121684	+	555	CDS	IncC2	Backbone	Plasmid maintenance				Hypothetical protein
p16Pre36-NDM	KX832927	121917	122303	+	387	CDS	IncC2	Backbone	Plasmid maintenance				Hypothetical protein
p16Pre36-NDM	KX832927	122391	124844	+	2454	CDS	IncC2	Backbone	Plasmid maintenance				Phosphoadenosine phosphosulfate reductase
p16Pre36-NDM	KX832927	125046	125249	+	204	CDS	IncC2	Backbone	Plasmid maintenance				Hypothetical protein
p16Pre36-NDM	KX832927	125321	125926	+	606	CDS	IncC2	Backbone	Plasmid maintenance			yfbR	5'-nucleotidase yfbR, 5'-nucleotidase
p16Pre36-NDM	KX832927	125919	126188	+	270	CDS	IncC2	Backbone	Plasmid maintenance				Hypothetical protein
p16Pre36-NDM	KX832927	126202	126420	+	219	CDS	IncC2	Backbone	Plasmid maintenance				Hypothetical protein
p16Pre36-NDM	KX832927	126494	127051	+	558	CDS	IncC2	Backbone	Plasmid maintenance				Pyruvate dehydrogenase
p16Pre36-NDM	KX832927	127126	127977	+	852	CDS	IncC2	Backbone	Plasmid maintenance				NgrC
p16Pre36-NDM	KX832927	128182	128328	+	147	CDS	IncC2	Backbone	Plasmid maintenance				Hypothetical protein
p16Pre36-NDM	KX832927	128435	128821	+	387	CDS	IncC2	Backbone	Plasmid maintenance				Hypothetical protein
p16Pre36-NDM	KX832927	128999	130726	+	1728	CDS	IncC2	Backbone	Plasmid maintenance				Putative DNA primerase
p16Pre36-NDM	KX832927	130866	130991	+	126	CDS	IncC2	Backbone	Plasmid maintenance				Hypothetical protein
p16Pre36-NDM	KX832927	131064	131303	+	240	CDS	IncC2	Backbone	Plasmid maintenance				Permease
p16Pre36-NDM	KX832927	131313	131429	+	117	CDS	IncC2	Backbone	Plasmid maintenance				Hypothetical protein
p16Pre36-NDM	KX832927	131550	131924	+	375	CDS	IncC2	Backbone	Plasmid maintenance				Hypothetical protein
p16Pre36-NDM	KX832927	132038	132763	+	726	CDS	IncC2	Backbone	Plasmid maintenance				Hypothetical protein
p16Pre36-NDM	KX832927	132896	137158	+	4263	CDS	IncC2	Backbone	Plasmid maintenance			rhs2	Rhs family protein
p16Pre36-NDM	KX832927	137155	137427	+	273	CDS	IncC2	Backbone	Plasmid maintenance				Hypothetical protein
p16Pre36-NDM	KX832927	137449	140561	-	3113	mobile_element		Accessory module	ISPrre7	ISPrre7	ISPrre7	ISPrre7	Insertion sequence: ISPrre7
p16Pre36-NDM	KX832927	137449	137462	-	14	repeat_region		Accessory module	ISPrre7	ISPrre7	ISPrre7	IRR_ISPrre7	ISPrre7 inverted repeat right
p16Pre36-NDM	KX832927	138367	139896	-	1530	CDS		Accessory module	ISPrre7	ISPrre7	ISPrre7	tnpA	ISPrre7 transposase
p16Pre36-NDM	KX832927	140548	140561	-	14	repeat_region		Accessory module	ISPrre7	ISPrre7	ISPrre7	IRL_ISPrre7	ISPrre7 inverted repeat left
p16Pre36-NDM	KX832927	140553	141125	-	573	CDS		Backbone	Plasmid maintenance				Bifunctional AAC/APH,Acetyltransferase (GNAT) family
p16Pre36-NDM	KX832927	141358	142177	-	820	mobile_element		Accessory module	ISPrre8	ISPrre8	ISPrre8	ISPrre8	Insertion sequence: ISPrre8
p16Pre36-NDM	KX832927	141358	141374	-	17	repeat_region		Accessory module	ISPrre8	ISPrre8	ISPrre8	IRR_ISPrre8	ISPrre8 inverted repeat right
p16Pre36-NDM	KX832927	141410	142114	-	705	CDS		Accessory module	ISPrre8	ISPrre8	ISPrre8	tnpA	ISPrre8 transposase
p16Pre36-NDM	KX832927	142161	142177	-	17	repeat_region		Accessory module	ISPrre8	ISPrre8	ISPrre8	IRL_ISPrre8	ISPrre8 inverted repeat left
p16Pre36-NDM	KX832927	142126	142518	-	393	CDS		Backbone	Plasmid maintenance				Hypothetical protein
p16Pre36-NDM	KX832927	142681	143031	+	351	CDS		Backbone	Plasmid maintenance			higB	Diaminopimelate decarboxylase, toxin HigB
p16Pre36-NDM	KX832927	143036	143338	+	303	CDS		Backbone	Plasmid maintenance			higA	Antitoxin HigA
p16Pre36-NDM	KX832927	143399	144218	-	820	mobile_element		Accessory module	The MDR region-2 of p16Pre36-NDM	ΔTn4352	IS26	IS26	Insertion sequence: IS26
p16Pre36-NDM	KX832927	143399	143412	-	14	repeat_region		Accessory module	The MDR region-2 of p16Pre36-NDM	ΔTn4352	IS26	IRR_IS26	IS26 inverted repeat right
p16Pre36-NDM	KX832927	143451	144155	-	705	CDS		Accessory module	The MDR region-2 of p16Pre36-NDM	ΔTn4352	IS26	tnpA	IS26 transposase
p16Pre36-NDM	KX832927	144205	144218	-	14	repeat_region		Accessory module	The MDR region-2 of p16Pre36-NDM	ΔTn4352	IS26	IRL_IS26	IS26 inverted repeat left
p16Pre36-NDM	KX832927	144306	145121	+	816	CDS		Accessory module	The MDR region-2 of p16Pre36-NDM	ΔTn4352		aphA1a	Aminoglycoside (3') phosphotransferase AphA1a
p16Pre36-NDM	KX832927	145118	146344	-	1227	misc_feature		Accessory module	The MDR region-2 of p16Pre36-NDM	ΔTn21	In2	tniA-3’	Disrupted DD(35)E transposase TniA, 3' fragment
p16Pre36-NDM	KX832927	146416	146440	+	25	repeat_region		Accessory module	The MDR region-2 of p16Pre36-NDM	ΔTn21	In2	IRt_In2	In2 inverted repeat at the tni end
p16Pre36-NDM	KX832927	146374	147081	-	708	CDS		Accessory module	The MDR region-2 of p16Pre36-NDM	ΔTn21		urf2	Urf2 protein
p16Pre36-NDM	KX832927	147078	147314	-	237	CDS		Accessory module	The MDR region-2 of p16Pre36-NDM	ΔTn21		merE	Mercuric resistance protein MerE
p16Pre36-NDM	KX832927	147311	147673	-	363	CDS		Accessory module	The MDR region-2 of p16Pre36-NDM	ΔTn21		merD	Mercuric resistance protein MerD
p16Pre36-NDM	KX832927	147691	149385	-	1695	CDS		Accessory module	The MDR region-2 of p16Pre36-NDM	ΔTn21		merA	Mercuric reductase MerA
p16Pre36-NDM	KX832927	149437	149898	-	462	CDS		Accessory module	The MDR region-2 of p16Pre36-NDM	ΔTn21		merC	Mercuric transport protein MerC
p16Pre36-NDM	KX832927	149895	150170	-	276	CDS		Accessory module	The MDR region-2 of p16Pre36-NDM	ΔTn21		merP	Mercuric transport protein periplasmic component MerP
p16Pre36-NDM	KX832927	150184	150534	-	351	CDS		Accessory module	The MDR region-2 of p16Pre36-NDM	ΔTn21		merT	Mercuric transport protein MerT
p16Pre36-NDM	KX832927	150606	151040	+	435	CDS		Accessory module	The MDR region-2 of p16Pre36-NDM	ΔTn21		merR	Mercuric regulatory protein MerR
p16Pre36-NDM	KX832927	151036	151073	+	38	repeat_region		Accessory module	The MDR region-2 of p16Pre36-NDM	ΔTn21		IRR_Tn21	Tn21 inverted repeat right
p16Pre36-NDM	KX832927	151091	151729	-	639	CDS		Accessory module	The MDR region-2 of p16Pre36-NDM	ΔTn125		trpF	N-(5'-phosphoribosyl)anthranilate isomerase
p16Pre36-NDM	KX832927	151734	152099	-	366	CDS		Accessory module	The MDR region-2 of p16Pre36-NDM	ΔTn125		bleMBL	Bleomycin resistance protein
p16Pre36-NDM	KX832927	152103	152915	-	813	CDS		Accessory module	The MDR region-2 of p16Pre36-NDM	ΔTn125		blaNDM-1	Beta-lactamase NDM-1
p16Pre36-NDM	KX832927	153009	154095	-	1087	mobile_element		Accessory module	The MDR region-2 of p16Pre36-NDM	ΔTn125	ISAba125	ISAba125	Insertion sequence: ISAba125
p16Pre36-NDM	KX832927	153009	153028	-	20	repeat_region		Accessory module	The MDR region-2 of p16Pre36-NDM	ΔTn125	ISAba125	IRR_ISAba125	ISAba125 inverted repeat right
p16Pre36-NDM	KX832927	153016	153984	-	969	CDS		Accessory module	The MDR region-2 of p16Pre36-NDM	ΔTn125	ISAba125	tnpA	ISAba125 transposase
p16Pre36-NDM	KX832927	154076	154095	-	20	repeat_region		Accessory module	The MDR region-2 of p16Pre36-NDM	ΔTn125	ISAba125	IRL_ISAba125	ISAba125 inverted repeat left
p16Pre36-NDM	KX832927	154573	156028	+	1456	mobile_element		Accessory module	The MDR region-2 of p16Pre36-NDM	ΔTn125	ISCR21	ISCR21	Insertion sequence: ISCR21
p16Pre36-NDM	KX832927	154573	154593	-	21	misc_recomb		Accessory module	The MDR region-2 of p16Pre36-NDM	ΔTn125	ISCR21	oriIS	OriIS of ISCR21
p16Pre36-NDM	KX832927	154829	156028	-	1200	CDS		Accessory module	The MDR region-2 of p16Pre36-NDM	ΔTn125	ISCR21	insE	ISCR21 transposase
p16Pre36-NDM	KX832927	156547	158187	-	1641	CDS		Accessory module	The MDR region-2 of p16Pre36-NDM	ΔTn125		groEL	60 kDa chaperonin 2
p16Pre36-NDM	KX832927	158243	158533	-	291	CDS		Accessory module	The MDR region-2 of p16Pre36-NDM	ΔTn125		groS	10 kDa chaperonin
p16Pre36-NDM	KX832927	158649	159056	+	408	CDS		Accessory module	The MDR region-2 of p16Pre36-NDM	ΔTn125		cutA	Periplasmic divalent cation tolerance protein
p16Pre36-NDM	KX832927	159061	160091	+	1031	CDS		Accessory module	The MDR region-2 of p16Pre36-NDM	ΔTn125		dsbD	DsbD protein
p16Pre36-NDM	KX832927	160091	160128	+	38	repeat_region		Accessory module	The MDR region-2 of p16Pre36-NDM	ΔTn21		IRL_Tn21	Tn21 inverted repeat left
p16Pre36-NDM	KX832927	160124	163090	-	2967	CDS		Accessory module	The MDR region-2 of p16Pre36-NDM	ΔTn21		tnpA	Tn21 transposase
p16Pre36-NDM	KX832927	163107	163322	-	216	misc_feature		Accessory module	The MDR region-2 of p16Pre36-NDM	ΔTn21		ΔtnpR	Truncated Tn21 resolvase
p16Pre36-NDM	KX832927	163250	164069	+	820	mobile_element		Accessory module	The MDR region-2 of p16Pre36-NDM	IS26	IS26	IS26	Insertion sequence: IS26
p16Pre36-NDM	KX832927	163250	163263	+	14	repeat_region		Accessory module	The MDR region-2 of p16Pre36-NDM	IS26	IS26	IRL_IS26	IS26 inverted repeat left
p16Pre36-NDM	KX832927	163313	164017	+	705	CDS		Accessory module	The MDR region-2 of p16Pre36-NDM	IS26	IS26	tnpA	IS26 transposase
p16Pre36-NDM	KX832927	164056	164069	+	14	repeat_region		Accessory module	The MDR region-2 of p16Pre36-NDM	IS26	IS26	IRR_IS26	IS26 inverted repeat right
p16Pre36-NDM	KX832927	164051	164542	-	492	CDS		Accessory module	The MDR region-2 of p16Pre36-NDM			orf492	Hypothetical protein
p16Pre36-NDM	KX832927	164649	165386	+	738	CDS		Accessory module	The MDR region-2 of p16Pre36-NDM	The Truncated GIsul2		resG	Resolvase
p16Pre36-NDM	KX832927	165383	165607	+	225	CDS		Accessory module	The MDR region-2 of p16Pre36-NDM	The Truncated GIsul2		orf225	Hypothetical protein
p16Pre36-NDM	KX832927	165701	167544	-	1844	mobile_element		Accessory module	The MDR region-2 of p16Pre36-NDM	The Truncated GIsul2	ISCR2	ISCR2	Insertion sequence: ISCR2
p16Pre36-NDM	KX832927	165701	165716	+	16	repeat_region		Accessory module	The MDR region-2 of p16Pre36-NDM	The Truncated GIsul2	ISCR2	terIS_ISCR2	TerIS of ISCR2
p16Pre36-NDM	KX832927	165818	167311	+	1494	CDS		Accessory module	The MDR region-2 of p16Pre36-NDM	The Truncated GIsul2	ISCR2	tnpA_ISCR2	TnpA for ISCR2
p16Pre36-NDM	KX832927	167526	167544	+	19	repeat_region		Accessory module	The MDR region-2 of p16Pre36-NDM	The Truncated GIsul2	ISCR2	oriIS_ISCR2	OriIS of ISCR2
p16Pre36-NDM	KX832927	167487	167789	-	303	CDS		Accessory module	The MDR region-2 of p16Pre36-NDM	The Truncated GIsul2		glmM	Phosphoglucosamine mutase
p16Pre36-NDM	KX832927	167876	168691	-	816	CDS		Accessory module	The MDR region-2 of p16Pre36-NDM	The Truncated GIsul2		sul2	Dihydropteroate synthase 2
p16Pre36-NDM	KX832927	169102	169123	+	22	repeat_region		Accessory module	The MDR region-2 of p16Pre36-NDM	ΔTn6346		ΔIRL_Tn6346-5’	Disrupted Tn6346 inverted repeat left, 5' fragment
p16Pre36-NDM	KX832927	169124	170450	-	1327	mobile_element		Accessory module	The MDR region-2 of p16Pre36-NDM	IS5075	IS5075	IS5075	Insertion sequence: IS5075
p16Pre36-NDM	KX832927	169127	169138	-	12	repeat_region		Accessory module	The MDR region-2 of p16Pre36-NDM	IS5075	IS5075	IRR_IS5075	IS5075 inverted repeat right
p16Pre36-NDM	KX832927	169379	170383	-	1005	CDS		Accessory module	The MDR region-2 of p16Pre36-NDM	IS5075	IS5075	tnpA	IS5075 transposase
p16Pre36-NDM	KX832927	170432	170443	-	12	repeat_region		Accessory module	The MDR region-2 of p16Pre36-NDM	IS5075	IS5075	IRL_IS5075	IS5075 inverted repeat left
p16Pre36-NDM	KX832927	170450	170467	+	18	repeat_region		Accessory module	The MDR region-2 of p16Pre36-NDM	ΔTn6346		ΔIRL_Tn6346-3’	Disrupted Tn6346 inverted repeat left, 3' fragment
p16Pre36-NDM	KX832927	170462	173428	-	2967	CDS		Accessory module	The MDR region-2 of p16Pre36-NDM	ΔTn6346		tnpA	Tn6346 transposase
p16Pre36-NDM	KX832927	173431	173991	-	561	CDS		Accessory module	The MDR region-2 of p16Pre36-NDM	ΔTn6346		tnpR	Tn6346 resolvase
p16Pre36-NDM	KX832927	174013	174133	+	121	misc_recomb		Accessory module	The MDR region-2 of p16Pre36-NDM	ΔTn6346		Δres	Truncated Resolution site
p16Pre36-NDM	KX832927	174122	174472	-	351	CDS		Accessory module	The MDR region-2 of p16Pre36-NDM	ΔTn21		tnpM	Tn21 modulator protein
p16Pre36-NDM	KX832927	174473	174497	+	25	repeat_region		Accessory module	The MDR region-2 of p16Pre36-NDM	In369		IRi_In369	In369 inverted repeat at the integrase end
p16Pre36-NDM	KX832927	174675	175688	-	1014	CDS		Accessory module	The MDR region-2 of p16Pre36-NDM	In369		intI1	Integrase/recombinase
p16Pre36-NDM	KX832927	175772	175834	+	63	misc_recomb		Accessory module	The MDR region-2 of p16Pre36-NDM	In369		attI1	AttI1 site
p16Pre36-NDM	KX832927	175848	176321	+	474	CDS		Accessory module	The MDR region-2 of p16Pre36-NDM	In369		dfrA1b	Trimethoprim-resistant dihydrofolate reductase dfrA1b
p16Pre36-NDM	KX832927	176316	176410	+	95	misc_recomb		Accessory module	The MDR region-2 of p16Pre36-NDM	In369		attC	AttC site for dfrA1
p16Pre36-NDM	KX832927	176414	177205	+	792	CDS		Accessory module	The MDR region-2 of p16Pre36-NDM	In369		aadA1b	Streptomycin adenylyltransferase
p16Pre36-NDM	KX832927	177207	177266	+	60	misc_recomb		Accessory module	The MDR region-2 of p16Pre36-NDM	In369		attC	AttC site for aadA1b
p16Pre36-NDM	KX832927	177369	177716	+	348	CDS		Accessory module	The MDR region-2 of p16Pre36-NDM	In369		qacED1	Quaternary ammonium compound resistance protein
p16Pre36-NDM	KX832927	177710	178549	+	840	CDS		Accessory module	The MDR region-2 of p16Pre36-NDM	In369		sul1	Sulfonamide resistance protein
p16Pre36-NDM	KX832927	178677	179177	+	501	CDS		Accessory module	The MDR region-2 of p16Pre36-NDM	In369		orf5	Hypothetical protein
p16Pre36-NDM	KX832927	179015	179308	+	294	misc_feature		Accessory module	The MDR region-2 of p16Pre36-NDM	In369		Δorf6	Hypothetical protein
p16Pre36-NDM	KX832927	179286	181732	-	2447	mobile_element		Accessory module	The MDR region-2 of p16Pre36-NDM	ΔTn21	In2	IS1326	Insertion sequence: IS1326
p16Pre36-NDM	KX832927	179286	179307	-	22	repeat_region		Accessory module	The MDR region-2 of p16Pre36-NDM	ΔTn21	In2	IRR_IS1326	IS1326 inverted repeat right
p16Pre36-NDM	KX832927	179353	180135	-	783	CDS		Accessory module	The MDR region-2 of p16Pre36-NDM	ΔTn21	In2	istB	IS1326 transposase IstB
p16Pre36-NDM	KX832927	180125	181648	-	1524	CDS		Accessory module	The MDR region-2 of p16Pre36-NDM	ΔTn21	In2	istA	IS1326 transposase IstA
p16Pre36-NDM	KX832927	181730	181731	+	2	repeat_region		Accessory module	The MDR region-2 of p16Pre36-NDM	ΔTn21	In2	DR_IS1353	IS1353 direct repeat
p16Pre36-NDM	KX832927	181730	183343	+	1614	mobile_element		Accessory module	The MDR region-2 of p16Pre36-NDM	ΔTn21	In2	IS1353	Insertion sequence: IS1353
p16Pre36-NDM	KX832927	181730	181749	+	20	repeat_region		Accessory module	The MDR region-2 of p16Pre36-NDM	ΔTn21	In2	IRL_IS1353	IS1353 inverted repeat left
p16Pre36-NDM	KX832927	181801	183315	+	1515	CDS		Accessory module	The MDR region-2 of p16Pre36-NDM	ΔTn21	In2	yahA	IS1353 transposase
p16Pre36-NDM	KX832927	183324	183343	+	20	repeat_region		Accessory module	The MDR region-2 of p16Pre36-NDM	ΔTn21	In2	IRR_IS1353	IS1353 inverted repeat right
p16Pre36-NDM	KX832927	183344	183345	+	2	repeat_region		Accessory module	The MDR region-2 of p16Pre36-NDM	ΔTn21	In2	DR_IS1353	IS1353 direct repeat
p16Pre36-NDM	KX832927	183350	183371	-	22	repeat_region		Accessory module	The MDR region-2 of p16Pre36-NDM	ΔTn21	In2	IRL_IS1326	IS1326 inverted repeat left
p16Pre36-NDM	KX832927	183366	184226	-	861	CDS		Accessory module	The MDR region-2 of p16Pre36-NDM	ΔTn21	In2	tniBD1	Truncated ATP-binding protein TniB
p16Pre36-NDM	KX832927	184229	184711	-	483	misc_feature		Accessory module	The MDR region-2 of p16Pre36-NDM	ΔTn21	In2	tniA-5’	Disrupted DD(35)E transposase TniA, 5' fragment
p16Pre36-NDM	KX832927	184665	185484	-	820	mobile_element		Accessory module	The MDR region-2 of p16Pre36-NDM	IS26	IS26	IS26	Insertion sequence: IS26
p16Pre36-NDM	KX832927	184665	184678	-	14	repeat_region		Accessory module	The MDR region-2 of p16Pre36-NDM	IS26	IS26	IRR_IS26	IS26 inverted repeat right
p16Pre36-NDM	KX832927	184717	185421	-	705	CDS		Accessory module	The MDR region-2 of p16Pre36-NDM	IS26	IS26	tnpA	IS26 transposase
p16Pre36-NDM	KX832927	185471	185484	-	14	repeat_region		Accessory module	The MDR region-2 of p16Pre36-NDM	IS26	IS26	IRL_IS26	IS26 inverted repeat left
p16Pre36-NDM	KX832927	185468	185665	-	198	CDS		Backbone	Plasmid maintenance				Transcriptional regulator, ArsR family
p16Pre36-NDM	KX832927	185985	186239	-	255	CDS		Backbone	Plasmid maintenance				Hypothetical protein
p16Pre36-NDM	KX832927	186279	186545	-	267	CDS		Backbone	Plasmid maintenance				Hypothetical protein
p16Pre36-NDM	KX832927	186852	187805	+	954	CDS		Backbone	Plasmid maintenance				Recombinase
p16Pre36-NDM	KX832927	187821	188634	+	814	pseudo		Backbone	Plasmid maintenance				Putative membrane protein
p16Pre36-NDM	KX832927	188655	189662	+	1008	pseudo		Backbone	Plasmid maintenance				Putative membrane protein
p16Pre36-NDM	KX832927	189652	190074	+	423	CDS		Backbone	Plasmid maintenance				Hypothetical protein
p16Pre36-NDM	KX832927	190155	190904	+	750	CDS		Backbone	Plasmid maintenance			sipV	Signal peptidase I
p16Pre36-NDM	KX832927	190891	191241	+	351	CDS		Backbone	Plasmid maintenance				Hypothetical protein
p16Pre36-NDM	KX832927	191228	191797	+	570	CDS		Backbone	Plasmid maintenance				Lipase-like protein
p16Pre36-NDM	KX832927	191815	192750	+	936	CDS		Backbone	Plasmid maintenance				Restriction endonuclease
p16Pre36-NDM	KX832927	192840	193802	+	963	CDS		Backbone	Plasmid maintenance				Hypothetical protein
p16Pre36-NDM	KX832927	193861	194410	+	550	CDS		Backbone	Plasmid maintenance				Hypothetical protein
p16Pre36-NDM	KX832927	194469	195545	+	1077	CDS		Backbone	Plasmid maintenance				Hypothetical protein
p16Pre36-NDM	KX832927	195692	197217	-	1526	pseudo		Backbone	Plasmid maintenance			recB	DNA-dependent helicase II
p16Pre36-NDM	KX832927	197327	197686	-	360	CDS		Backbone	Conjugal transfer			tivF1-2	F-type type IV secretion, propilin/pilus component
p16Pre36-NDM	KX832927	197800	198606	-	807	CDS		Backbone	Conjugal transfer				DsbA-like thioredoxin domain-containing protein
p16Pre36-NDM	KX832927	198623	199264	-	642	CDS		Backbone	Conjugal transfer				Hypothetical protein
p16Pre36-NDM	KX832927	199295	201796	+	2502	CDS		Backbone	Conjugal transfer			rlx-2	Relaxase
p16Pre36-NDM	KX832927	201793	203706	+	1914	CDS		Backbone	Conjugal transfer			tivF11-2	F-type type IV secretion, inner-membrane component of translocation channel
p16Pre36-NDM	KX832927	203707	204057	+	351	CDS		Backbone	Conjugal transfer				Hypothetical protein
p16Pre36-NDM	KX832927	204069	204728	+	660	CDS		Backbone	Conjugal transfer			cpl-2	Coupling protein
p16Pre36-NDM	KX832927	204811	205092	+	282	CDS		Backbone	Conjugal transfer				Hypothetical protein
p16Pre36-NDM	KX832927	205089	205880	+	792	CDS		Backbone	Conjugal transfer			dsbA	Protein-disulfide isomerase DsbA
p16Pre36-NDM	KX832927	205902	206186	+	285	CDS		Backbone	Conjugal transfer			tivF10-2	F-type type IV secretion, inner-membrane component of translocation channel
p16Pre36-NDM	KX832927	206186	206839	+	654	CDS		Backbone	Conjugal transfer			tivF11-3	F-type type IV secretion, inner-membrane component of translocation channel
p16Pre36-NDM	KX832927	206832	207833	+	1002	CDS		Backbone	Conjugal transfer			tivF12-2	F-type type IV secretion, outer-membrane component of translocation channel
p16Pre36-NDM	KX832927	207837	209129	+	1293	CDS		Backbone	Conjugal transfer			tivF13-2	F-type type IV secretion, outer-membrane component of translocation channel
p16Pre36-NDM	KX832927	209146	209657	+	512	CDS		Backbone	Conjugal transfer			tivF14-2	F-type type IV secretion, outer-membrane component of translocation channel
p16Pre36-NDM	KX832927	209789	210553	+	765	CDS		Backbone	Conjugal transfer			dsbC	Plasmid-related disulfide bond isomerase
p16Pre36-NDM	KX832927	210553	213039	+	2487	CDS		Backbone	Conjugal transfer			tivF15-2	F-type type IV secretion, ATPase
p16Pre36-NDM	KX832927	213025	213301	+	277	CDS		Backbone	Conjugal transfer				Hypothetical protein
p16Pre36-NDM	KX832927	213303	213818	+	516	CDS		Backbone	Conjugal transfer				Signal peptidase I
p16Pre36-NDM	KX832927	213812	215032	+	1221	CDS		Backbone	Conjugal transfer			tivF8-2	F-type type IV secretion, pilus extension and retraction protein
p16Pre36-NDM	KX832927	215032	216087	+	1056	CDS		Backbone	Conjugal transfer			tivF7-2	F-type type IV secretion, pilus extension and retraction protein
p16Pre36-NDM	KX832927	216149	216499	-	351	CDS		Backbone	Plasmid maintenance				Hypothetical protein
p16Pre36-NDM	KX832927	216582	217238	-	657	CDS		Backbone	Plasmid maintenance				Hypothetical protein
p16Pre36-NDM	KX832927	217522	218250	+	729	CDS		Backbone	Plasmid maintenance				Putative membrane protein
p16Pre36-NDM	KX832927	218381	218878	+	498	CDS		Backbone	Plasmid maintenance				Hypothetical protein
p16Pre36-NDM	KX832927	218956	220245	+	1290	CDS		Backbone	Plasmid maintenance				Recombination RecT-like protein
p16Pre36-NDM	KX832927	220294	221388	+	1095	CDS		Backbone	Plasmid maintenance				YqaJ-like viral recombinase domain protein
p16Pre36-NDM	KX832927	221426	221794	+	369	CDS		Backbone	Plasmid maintenance				Hypothetical protein
p16Pre36-NDM	KX832927	221848	222855	+	1008	CDS		Backbone	Plasmid maintenance				Hypothetical protein
p16Pre36-NDM	KX832927	222954	224141	+	1188	CDS		Backbone	Plasmid maintenance				Hypothetical protein
p16Pre36-NDM	KX832927	224206	226146	+	1941	CDS		Backbone	Plasmid maintenance				vWFA super family
p16Pre36-NDM	KX832927	226382	227413	+	1032	CDS		Backbone	Conjugal transfer			tivF2	F-type type IV secretion, pilus extension and retraction protein
p16Pre36-NDM	KX832927	227429	228838	+	1410	CDS		Backbone	Conjugal transfer			tivF4	F-type type IV secretion, pilus extension and retraction protein
p16Pre36-NDM	KX832927	228858	232100	+	3243	pseudo		Backbone	Conjugal transfer			tivF3	F-type type IV secretion, mating pair stabilization protein
p16Pre36-NDM	KX832927	232160	232414	-	255	CDS		Backbone	Conjugal transfer				Hypothetical protein
p16Pre36-NDM	KX832927	232573	235344	+	2772	CDS		Backbone	Conjugal transfer			tivF6-2	F-type type IV secretion, mating pair stabilization protein
p16Pre36-NDM	KX832927	235378	236217	-	840	CDS		Backbone	Plasmid maintenance				Putative membrane protein
p16Pre36-NDM	KX832927	236217	236777	-	561	CDS		Backbone	Plasmid maintenance			flhC	Transcriptional activator FlhC
p16Pre36-NDM	KX832927	236774	237295	-	522	CDS		Backbone	Plasmid maintenance				Hypothetical protein
p16Pre36-NDM	KX832927	237318	237866	-	549	CDS		Backbone	Plasmid maintenance				Methyltransferase domain protein
p16Pre36-NDM	KX832927	238353	238811	+	459	CDS		Backbone	Plasmid maintenance				Hypothetical protein
p16Pre36-NDM	KX832927	239147	239566	-	420	CDS		Backbone	Plasmid maintenance				Hypothetical protein
p16Pre36-NDM	KX832927	239861	240702	+	842	CDS		Backbone	Plasmid maintenance			dnmt	Dnmt
p16Pre36-NDM	KX832927	240999	241958	+	960	CDS		Backbone	Plasmid maintenance			groEL	Chaperonin GroEL
p16Pre36-NDM	KX832927	241963	242343	+	381	CDS		Backbone	Plasmid maintenance			stbB	Plasmid stability protein
p16Pre36-NDM	KX832927	242354	242845	+	492	CDS		Backbone	Plasmid maintenance				Hypothetical protein
p16Pre36-NDM	KX832927	243380	243508	-	129	CDS		Backbone	Plasmid maintenance				Hypothetical protein

## Sheet: Pairwise alignment 
Pairwise alignment between the backbones of pPrY2001-like plasmids
Coverage+ identity	pPrY2001	p06-1619-1	pC131	pHFK418-NDM	pPp47	pPm60	p16Pre36-NDM
pPrY2001		86%+99%	87%+99%	86%+99%	84%+99%	84%+99%	85%+97%
p06-1619-1	89%+99%		94%+97%	92%+97%	90%+99%	90%+99%	89%+96%
pC131	84%+99%	87%+97%		87%+99%	85%+99%	86%+99%	85%+96%
pHFK418-NDM	92%+99%	95%+97%	96%+99%		93%+99%	94%+99%	93%+97%
pPp47	90%+99%	93%+99%	95%+99%	94%+99%		98%+99%	92%+96%
pPm60	91%+99%	95%+99%	97%+99%	95%+99%	99%+99%		94%+97%
p16Pre36-NDM	42%+97%	42%+96%	44%+96%	43%+97%	42%+96%	43%+97%
*The hybrid backbone of p16Pre36-NDM included the backbone from pPrY2001-like plasmids and IncC2 plasmid
